# Supplementary material for: Cooperative metathesis of H–H/Sn–CAr bonds in stannylene-Ni0 systems
Source: Chem Sci. 2026 Feb 25;17(16):7938–46. doi: 10.1039/d5sc09496h (PMC12962257; doi:10.1039/d5sc09496h)
Supplement: SC-017-D5SC09496H-s002 [file SC-017-D5SC09496H-s002.cif]

# Supplementary Information (SI) for Chemical Science.
# This journal is © The Royal Society of Chemistry 2026

####################################################################### 
# 
# This file contains crystal structure data downloaded from the 
# Cambridge Structural Database (CSD) hosted by the Cambridge 
# Crystallographic Data Centre (CCDC).
# 
# Full information about CCDC data access policies and citation 
# guidelines are available at http://www.ccdc.cam.ac.uk/access/V1 
# 
# Audit and citation data items may have been added by the CCDC. 
# Please retain this information to preserve the provenance of 
# this file and to allow appropriate attribution of the data. 
# 
#######################################################################

data_1a_Ph
_database_code_depnum_ccdc_archive 'CCDC 2492619'
loop_
_audit_author_name
_audit_author_address
'Terrance Hadlington'
;TU Munich
Germany
;
_audit_update_record             
;
2025-10-01 deposited with the CCDC.	2026-02-25 downloaded from the CCDC.
;

_audit_creation_method           SHELXL-2018/3
_shelx_SHELXL_version_number     2018/3
_chemical_name_systematic        ?
_chemical_name_common            ?
_chemical_melting_point          ?
_chemical_formula_moiety         'C37 H48 N P Si Sn'
_chemical_formula_sum            'C37 H48 N P Si Sn'
_chemical_formula_weight         684.51

loop_
_atom_type_symbol
_atom_type_description
_atom_type_scat_dispersion_real
_atom_type_scat_dispersion_imag
_atom_type_scat_source
C C 0.0033 0.0016 'International Tables Vol C Tables 4.2.6.8 and 6.1.1.4'
H H 0.0000 0.0000 'International Tables Vol C Tables 4.2.6.8 and 6.1.1.4'
N N 0.0061 0.0033 'International Tables Vol C Tables 4.2.6.8 and 6.1.1.4'
Si Si 0.0817 0.0704 'International Tables Vol C Tables 4.2.6.8 and 6.1.1.4'
P P 0.1023 0.0942 'International Tables Vol C Tables 4.2.6.8 and 6.1.1.4'
Sn Sn -0.6537 1.4246 'International Tables Vol C Tables 4.2.6.8 and 6.1.1.4'

_space_group_crystal_system      orthorhombic
_space_group_IT_number           61
_space_group_name_H-M_alt        'P b c a'
_space_group_name_Hall           '-P 2ac 2ab'

_shelx_space_group_comment       
;
The symmetry employed for this shelxl refinement is uniquely defined
by the following loop, which should always be used as a source of
symmetry information in preference to the above space-group names.
They are only intended as comments.
;

loop_
_space_group_symop_operation_xyz
'x, y, z'
'-x+1/2, -y, z+1/2'
'x+1/2, -y+1/2, -z'
'-x, y+1/2, -z+1/2'
'-x, -y, -z'
'x-1/2, y, -z-1/2'
'-x-1/2, y-1/2, z'
'x, -y-1/2, z-1/2'

_cell_length_a                   12.140(2)
_cell_length_b                   15.050(3)
_cell_length_c                   38.530(8)
_cell_angle_alpha                90
_cell_angle_beta                 90
_cell_angle_gamma                90
_cell_volume                     7040(2)
_cell_formula_units_Z            8
_cell_measurement_temperature    150(2)
_cell_measurement_reflns_used    2000
_cell_measurement_theta_min      1.92
_cell_measurement_theta_max      32.50

_exptl_crystal_description       block
_exptl_crystal_colour            'pale yellow'
_exptl_crystal_density_diffrn    1.292
_exptl_crystal_F_000             2848
_exptl_crystal_size_max          0.21
_exptl_crystal_size_mid          0.18
_exptl_crystal_size_min          0.17
_exptl_absorpt_coefficient_mu    0.830
_exptl_absorpt_correction_type   multi-scan
_exptl_absorpt_correction_T_min  0.840
_exptl_absorpt_correction_T_max  1.000
_exptl_absorpt_process_details   'STOE X-AREA 1.76'

_diffrn_ambient_temperature      150(2)
_diffrn_source                   'Genix 3D HF Mo'
_diffrn_source_voltage           50
_diffrn_source_current           1.000
_diffrn_source_power             0.050
_diffrn_radiation_type           'Mo K\a'
_diffrn_radiation_wavelength     0.71073
_diffrn_radiation_monochromator  'Graded multilayer mirror'
_diffrn_radiation_collimation    '0.6 mm diameter'
_diffrn_measurement_device_type  'STOE StadiVari'
_diffrn_measurement_method       '\w scans'
_diffrn_detector                 Pilatus300K
_diffrn_detector_area_resol_mean 5.81
_diffrn_reflns_number            45522
_diffrn_reflns_av_unetI/netI     0.0603
_diffrn_reflns_av_R_equivalents  0.1283
_diffrn_reflns_limit_h_min       -11
_diffrn_reflns_limit_h_max       14
_diffrn_reflns_limit_k_min       -18
_diffrn_reflns_limit_k_max       17
_diffrn_reflns_limit_l_min       -47
_diffrn_reflns_limit_l_max       47
_diffrn_reflns_theta_min         2.219
_diffrn_reflns_theta_max         25.999
_diffrn_reflns_theta_full        25.242
_diffrn_measured_fraction_theta_max 1.000
_diffrn_measured_fraction_theta_full 1.000
_diffrn_reflns_Laue_measured_fraction_max 1.000
_diffrn_reflns_Laue_measured_fraction_full 1.000
_diffrn_reflns_point_group_measured_fraction_max 1.000
_diffrn_reflns_point_group_measured_fraction_full 1.000
_reflns_number_total             6905
_reflns_number_gt                4848
_reflns_threshold_expression     'I > 2\s(I)'
_reflns_Friedel_coverage         0.000
_reflns_Friedel_fraction_max     .
_reflns_Friedel_fraction_full    .

_reflns_special_details          
;
 Reflections were merged by SHELXL according to the crystal
 class for the calculation of statistics and refinement.
 
 _reflns_Friedel_fraction is defined as the number of unique
 Friedel pairs measured divided by the number that would be
 possible theoretically, ignoring centric projections and
 systematic absences.
;

_computing_data_collection       ?
_computing_cell_refinement       ?
_computing_data_reduction        ?
_computing_structure_solution    'SHELXT 2018/2 (Sheldrick, 2018)'
_computing_structure_refinement  'SHELXL-2018/3 (Sheldrick, 2018)'
_computing_molecular_graphics    ?
_computing_publication_material  ?
_refine_special_details          ?
_refine_ls_structure_factor_coef Fsqd
_refine_ls_matrix_type           full
_refine_ls_weighting_scheme      calc
_refine_ls_weighting_details     
'w=1/[\s^2^(Fo^2^)+(0.1418P)^2^] where P=(Fo^2^+2Fc^2^)/3'
_atom_sites_solution_primary     ?
_atom_sites_solution_secondary   ?
_atom_sites_solution_hydrogens   geom
_refine_ls_hydrogen_treatment    constr
_refine_ls_extinction_method     none
_refine_ls_extinction_coef       .
_refine_ls_number_reflns         6905
_refine_ls_number_parameters     378
_refine_ls_number_restraints     0
_refine_ls_R_factor_all          0.0851
_refine_ls_R_factor_gt           0.0665
_refine_ls_wR_factor_ref         0.1945
_refine_ls_wR_factor_gt          0.1762
_refine_ls_goodness_of_fit_ref   0.960
_refine_ls_restrained_S_all      0.960
_refine_ls_shift/su_max          0.000
_refine_ls_shift/su_mean         0.000

loop_
_atom_site_label
_atom_site_type_symbol
_atom_site_fract_x
_atom_site_fract_y
_atom_site_fract_z
_atom_site_U_iso_or_equiv
_atom_site_adp_type
_atom_site_occupancy
_atom_site_site_symmetry_order
_atom_site_calc_flag
_atom_site_refinement_flags_posn
_atom_site_refinement_flags_adp
_atom_site_refinement_flags_occupancy
_atom_site_disorder_assembly
_atom_site_disorder_group
Sn1 Sn 0.30725(3) 0.35291(2) 0.36408(2) 0.04741(17) Uani 1 1 d . . . . .
P1 P 0.19659(9) 0.50889(9) 0.37039(3) 0.0496(3) Uani 1 1 d . . . . .
Si1 Si 0.44980(10) 0.54481(8) 0.37862(3) 0.0463(3) Uani 1 1 d . . . . .
N1 N 0.4422(3) 0.4309(2) 0.38390(9) 0.0453(8) Uani 1 1 d . . . . .
C19 C 0.3028(3) 0.5872(3) 0.38479(13) 0.0505(11) Uani 1 1 d . . . . .
H19A H 0.291060 0.600449 0.409687 0.061 Uiso 1 1 calc R U . . .
H19B H 0.294101 0.643476 0.371770 0.061 Uiso 1 1 calc R U . . .
C6 C 0.6036(4) 0.3505(3) 0.40689(13) 0.0518(11) Uani 1 1 d . . . . .
C1 C 0.4979(4) 0.3881(3) 0.41252(11) 0.0489(10) Uani 1 1 d . . . . .
C13 C 0.5339(4) 0.5953(3) 0.41499(12) 0.0520(11) Uani 1 1 d . . . . .
H13 H 0.515327 0.560007 0.436181 0.062 Uiso 1 1 calc R U . . .
C20 C 0.1252(4) 0.5568(3) 0.33314(13) 0.0546(11) Uani 1 1 d . . . . .
C2 C 0.4514(4) 0.3843(3) 0.44601(12) 0.0498(10) Uani 1 1 d . . . . .
C26 C 0.0925(4) 0.5117(3) 0.40446(12) 0.0533(11) Uani 1 1 d . . . . .
C7 C 0.3329(4) 0.4137(3) 0.45370(13) 0.0562(12) Uani 1 1 d . . . . .
H7 H 0.298948 0.432622 0.431236 0.067 Uiso 1 1 calc R U . . .
C32 C 0.3237(4) 0.3755(3) 0.30769(13) 0.0524(11) Uani 1 1 d . . . . .
C3 C 0.5129(5) 0.3499(3) 0.47326(14) 0.0587(13) Uani 1 1 d . . . . .
H3 H 0.481286 0.347912 0.495811 0.070 Uiso 1 1 calc R U . . .
C15 C 0.5027(4) 0.6923(3) 0.42368(15) 0.0615(12) Uani 1 1 d . . . . .
H15A H 0.545871 0.712593 0.443666 0.092 Uiso 1 1 calc R U . . .
H15B H 0.424069 0.695571 0.429240 0.092 Uiso 1 1 calc R U . . .
H15C H 0.518479 0.730359 0.403635 0.092 Uiso 1 1 calc R U . . .
C10 C 0.6516(5) 0.3435(4) 0.37112(15) 0.0620(14) Uani 1 1 d . . . . .
H10 H 0.615907 0.390853 0.356819 0.074 Uiso 1 1 calc R U . . .
C5 C 0.6626(4) 0.3178(3) 0.43529(14) 0.0612(13) Uani 1 1 d . . . . .
H5 H 0.734555 0.294567 0.431788 0.073 Uiso 1 1 calc R U . . .
C16 C 0.4941(4) 0.5831(3) 0.33407(13) 0.0555(12) Uani 1 1 d . . . . .
H16 H 0.439760 0.557160 0.317379 0.067 Uiso 1 1 calc R U . . .
C27 C 0.0574(4) 0.5920(3) 0.41856(14) 0.0656(14) Uani 1 1 d . . . . .
H27 H 0.087745 0.646368 0.410421 0.079 Uiso 1 1 calc R U . . .
C14 C 0.6591(4) 0.5884(4) 0.41105(15) 0.0676(14) Uani 1 1 d . . . . .
H14A H 0.683039 0.624810 0.391359 0.101 Uiso 1 1 calc R U . . .
H14B H 0.679656 0.526309 0.406969 0.101 Uiso 1 1 calc R U . . .
H14C H 0.694726 0.609686 0.432306 0.101 Uiso 1 1 calc R U . . .
C18 C 0.4851(5) 0.6857(3) 0.33016(15) 0.0657(14) Uani 1 1 d . . . . .
H18A H 0.540044 0.714422 0.345019 0.099 Uiso 1 1 calc R U . . .
H18B H 0.411175 0.705083 0.337072 0.099 Uiso 1 1 calc R U . . .
H18C H 0.498268 0.702261 0.305913 0.099 Uiso 1 1 calc R U . . .
C31 C 0.0468(4) 0.4344(4) 0.41679(15) 0.0683(15) Uani 1 1 d . . . . .
H31 H 0.069674 0.379052 0.407407 0.082 Uiso 1 1 calc R U . . .
C4 C 0.6184(5) 0.3186(3) 0.46850(14) 0.0641(14) Uani 1 1 d . . . . .
H4 H 0.660275 0.297750 0.487676 0.077 Uiso 1 1 calc R U . . .
C25 C 0.0140(4) 0.5380(4) 0.32822(15) 0.0695(14) Uani 1 1 d . . . . .
H25 H -0.023962 0.502676 0.344787 0.083 Uiso 1 1 calc R U . . .
C17 C 0.6097(4) 0.5561(4) 0.32053(15) 0.0733(15) Uani 1 1 d . . . . .
H17A H 0.618977 0.577411 0.296673 0.110 Uiso 1 1 calc R U . . .
H17B H 0.616812 0.491248 0.321002 0.110 Uiso 1 1 calc R U . . .
H17C H 0.666469 0.582629 0.335364 0.110 Uiso 1 1 calc R U . . .
C21 C 0.1794(4) 0.6080(4) 0.30894(16) 0.0684(15) Uani 1 1 d . . . . .
H21 H 0.255603 0.620300 0.311949 0.082 Uiso 1 1 calc R U . . .
C37 C 0.4228(5) 0.3790(4) 0.29058(14) 0.0695(14) Uani 1 1 d . . . . .
H37 H 0.488751 0.382088 0.303820 0.083 Uiso 1 1 calc R U . . .
C33 C 0.2298(5) 0.3681(4) 0.28670(16) 0.0714(15) Uani 1 1 d . . . . .
H33 H 0.159406 0.362845 0.297240 0.086 Uiso 1 1 calc R U . . .
C8 C 0.3271(5) 0.4934(4) 0.47874(15) 0.0709(15) Uani 1 1 d . . . . .
H8A H 0.353917 0.475376 0.501671 0.106 Uiso 1 1 calc R U . . .
H8B H 0.250622 0.513723 0.480658 0.106 Uiso 1 1 calc R U . . .
H8C H 0.373001 0.541882 0.469825 0.106 Uiso 1 1 calc R U . . .
C11 C 0.6202(6) 0.2546(4) 0.35467(15) 0.0810(17) Uani 1 1 d . . . . .
H11A H 0.652896 0.205964 0.368097 0.121 Uiso 1 1 calc R U . . .
H11B H 0.647726 0.252427 0.330773 0.121 Uiso 1 1 calc R U . . .
H11C H 0.539846 0.248334 0.354589 0.121 Uiso 1 1 calc R U . . .
C9 C 0.2646(5) 0.3355(4) 0.46787(15) 0.0699(15) Uani 1 1 d . . . . .
H9A H 0.266978 0.286062 0.451319 0.105 Uiso 1 1 calc R U . . .
H9B H 0.188068 0.354444 0.471156 0.105 Uiso 1 1 calc R U . . .
H9C H 0.295224 0.316106 0.490155 0.105 Uiso 1 1 calc R U . . .
C30 C -0.0326(5) 0.4363(4) 0.44291(17) 0.0788(17) Uani 1 1 d . . . . .
H30 H -0.063728 0.382409 0.451226 0.095 Uiso 1 1 calc R U . . .
C22 C 0.1252(6) 0.6417(4) 0.28048(16) 0.0781(17) Uani 1 1 d . . . . .
H22 H 0.163299 0.677827 0.264204 0.094 Uiso 1 1 calc R U . . .
C29 C -0.0652(4) 0.5154(5) 0.45643(16) 0.0778(16) Uani 1 1 d . . . . .
H29 H -0.118810 0.516842 0.474395 0.093 Uiso 1 1 calc R U . . .
C28 C -0.0214(5) 0.5928(4) 0.44430(16) 0.0791(17) Uani 1 1 d . . . . .
H28 H -0.045345 0.647841 0.453704 0.095 Uiso 1 1 calc R U . . .
C24 C -0.0416(5) 0.5697(5) 0.29979(16) 0.0807(18) Uani 1 1 d . . . . .
H24 H -0.117208 0.555947 0.296494 0.097 Uiso 1 1 calc R U . . .
C12 C 0.7758(6) 0.3597(5) 0.36927(18) 0.085(2) Uani 1 1 d . . . . .
H12A H 0.793589 0.415809 0.380920 0.127 Uiso 1 1 calc R U . . .
H12B H 0.798826 0.362929 0.344923 0.127 Uiso 1 1 calc R U . . .
H12C H 0.814676 0.310845 0.380788 0.127 Uiso 1 1 calc R U . . .
C23 C 0.0145(6) 0.6224(5) 0.27576(16) 0.0832(18) Uani 1 1 d . . . . .
H23 H -0.023382 0.645222 0.256105 0.100 Uiso 1 1 calc R U . . .
C35 C 0.3373(7) 0.3718(6) 0.23564(17) 0.100(2) Uani 1 1 d . . . . .
H35 H 0.342040 0.369616 0.211043 0.120 Uiso 1 1 calc R U . . .
C34 C 0.2379(6) 0.3683(6) 0.25158(19) 0.100(2) Uani 1 1 d . . . . .
H34 H 0.172807 0.365921 0.237939 0.120 Uiso 1 1 calc R U . . .
C36 C 0.4300(5) 0.3783(7) 0.25518(17) 0.101(2) Uani 1 1 d . . . . .
H36 H 0.499970 0.382436 0.244229 0.121 Uiso 1 1 calc R U . . .

loop_
_atom_site_aniso_label
_atom_site_aniso_U_11
_atom_site_aniso_U_22
_atom_site_aniso_U_33
_atom_site_aniso_U_23
_atom_site_aniso_U_13
_atom_site_aniso_U_12
Sn1 0.0502(3) 0.0391(2) 0.0529(3) -0.00089(12) 0.00040(13) -0.00186(12)
P1 0.0454(7) 0.0422(7) 0.0611(7) -0.0006(5) 0.0018(5) -0.0005(5)
Si1 0.0443(6) 0.0399(6) 0.0549(7) 0.0040(5) 0.0005(5) -0.0017(5)
N1 0.0425(19) 0.0369(18) 0.056(2) 0.0034(16) -0.0014(16) 0.0003(14)
C19 0.051(3) 0.043(2) 0.058(3) 0.006(2) 0.002(2) -0.0032(18)
C6 0.052(3) 0.042(2) 0.061(3) 0.002(2) -0.002(2) 0.0051(19)
C1 0.053(3) 0.038(2) 0.055(3) 0.003(2) -0.007(2) -0.004(2)
C13 0.051(3) 0.045(3) 0.060(3) 0.006(2) 0.003(2) -0.006(2)
C20 0.049(3) 0.048(3) 0.066(3) -0.007(2) -0.004(2) 0.008(2)
C2 0.054(3) 0.039(2) 0.056(3) 0.002(2) 0.001(2) -0.007(2)
C26 0.050(3) 0.049(3) 0.061(3) -0.002(2) 0.001(2) 0.004(2)
C7 0.057(3) 0.057(3) 0.055(3) 0.001(2) 0.004(2) -0.012(2)
C32 0.057(3) 0.050(3) 0.051(3) 0.000(2) -0.002(2) 0.002(2)
C3 0.076(4) 0.051(3) 0.050(3) 0.005(2) -0.006(2) -0.009(2)
C15 0.069(3) 0.042(3) 0.074(3) -0.003(2) 0.000(3) -0.003(2)
C10 0.057(3) 0.061(3) 0.067(3) 0.000(2) 0.004(3) 0.017(3)
C5 0.061(3) 0.047(3) 0.075(4) 0.003(2) -0.008(3) 0.011(2)
C16 0.050(3) 0.050(3) 0.067(3) 0.008(2) 0.001(2) 0.000(2)
C27 0.065(3) 0.049(3) 0.082(4) 0.003(3) 0.010(3) 0.007(2)
C14 0.054(3) 0.060(3) 0.089(4) -0.007(3) -0.011(3) -0.005(2)
C18 0.075(4) 0.055(3) 0.067(3) 0.014(3) -0.001(3) -0.011(3)
C31 0.057(3) 0.057(3) 0.091(4) -0.014(3) 0.021(3) -0.011(2)
C4 0.080(4) 0.045(3) 0.068(4) 0.008(2) -0.019(3) 0.001(2)
C25 0.056(3) 0.081(4) 0.071(3) -0.006(3) -0.003(3) -0.003(3)
C17 0.061(3) 0.088(4) 0.070(3) 0.017(3) 0.011(3) 0.004(3)
C21 0.061(3) 0.072(4) 0.072(4) 0.008(3) -0.007(3) -0.007(3)
C37 0.057(3) 0.092(4) 0.059(3) 0.001(3) 0.001(2) 0.000(3)
C33 0.052(3) 0.095(4) 0.068(4) -0.004(3) -0.007(3) 0.009(3)
C8 0.073(4) 0.070(4) 0.070(4) -0.014(3) 0.016(3) -0.008(3)
C11 0.088(4) 0.082(4) 0.072(3) -0.018(3) -0.007(3) 0.022(3)
C9 0.069(3) 0.076(4) 0.065(3) 0.011(3) 0.005(3) -0.022(3)
C30 0.073(4) 0.067(4) 0.097(4) -0.009(3) 0.022(3) -0.008(3)
C22 0.084(4) 0.083(4) 0.067(4) 0.015(3) -0.007(3) -0.005(3)
C29 0.058(3) 0.097(5) 0.079(4) 0.000(3) 0.017(3) 0.002(3)
C28 0.078(4) 0.075(4) 0.085(4) -0.008(3) 0.021(3) 0.016(3)
C24 0.063(3) 0.109(5) 0.070(4) -0.015(4) -0.013(3) 0.007(3)
C12 0.063(4) 0.104(6) 0.086(5) 0.003(3) 0.009(3) 0.027(4)
C23 0.099(5) 0.090(4) 0.061(3) -0.004(3) -0.023(3) 0.020(4)
C35 0.097(5) 0.155(7) 0.047(3) 0.012(4) -0.001(3) 0.007(5)
C34 0.070(4) 0.163(7) 0.067(4) 0.002(4) -0.016(3) 0.016(4)
C36 0.066(4) 0.171(8) 0.066(4) 0.008(4) 0.007(3) -0.007(4)

_geom_special_details            
;
 All esds (except the esd in the dihedral angle between two l.s. planes)
 are estimated using the full covariance matrix.  The cell esds are taken
 into account individually in the estimation of esds in distances, angles
 and torsion angles; correlations between esds in cell parameters are only
 used when they are defined by crystal symmetry.  An approximate (isotropic)
 treatment of cell esds is used for estimating esds involving l.s. planes.
;

loop_
_geom_bond_atom_site_label_1
_geom_bond_atom_site_label_2
_geom_bond_distance
_geom_bond_site_symmetry_2
_geom_bond_publ_flag
Sn1 N1 2.155(3) . ?
Sn1 C32 2.208(5) . ?
Sn1 P1 2.7156(14) . ?
P1 C26 1.823(5) . ?
P1 C20 1.825(5) . ?
P1 C19 1.833(5) . ?
Si1 N1 1.729(4) . ?
Si1 C16 1.888(5) . ?
Si1 C13 1.893(5) . ?
Si1 C19 1.910(4) . ?
N1 C1 1.445(5) . ?
C6 C5 1.398(7) . ?
C6 C1 1.419(7) . ?
C6 C10 1.500(8) . ?
C1 C2 1.410(6) . ?
C13 C14 1.530(7) . ?
C13 C15 1.546(7) . ?
C20 C21 1.377(7) . ?
C20 C25 1.393(7) . ?
C2 C3 1.389(7) . ?
C2 C7 1.533(7) . ?
C26 C31 1.373(7) . ?
C26 C27 1.392(7) . ?
C7 C8 1.541(7) . ?
C7 C9 1.541(7) . ?
C32 C37 1.373(7) . ?
C32 C33 1.402(7) . ?
C3 C4 1.377(8) . ?
C10 C11 1.529(8) . ?
C10 C12 1.530(9) . ?
C5 C4 1.388(8) . ?
C16 C17 1.552(7) . ?
C16 C18 1.556(7) . ?
C27 C28 1.378(7) . ?
C31 C30 1.394(7) . ?
C25 C24 1.372(8) . ?
C21 C22 1.376(8) . ?
C37 C36 1.367(8) . ?
C33 C34 1.357(9) . ?
C30 C29 1.360(8) . ?
C22 C23 1.387(9) . ?
C29 C28 1.363(9) . ?
C24 C23 1.396(9) . ?
C35 C34 1.355(10) . ?
C35 C36 1.358(9) . ?

loop_
_geom_angle_atom_site_label_1
_geom_angle_atom_site_label_2
_geom_angle_atom_site_label_3
_geom_angle
_geom_angle_site_symmetry_1
_geom_angle_site_symmetry_3
_geom_angle_publ_flag
N1 Sn1 C32 101.30(16) . . ?
N1 Sn1 P1 82.74(9) . . ?
C32 Sn1 P1 90.00(13) . . ?
C26 P1 C20 103.2(2) . . ?
C26 P1 C19 104.8(2) . . ?
C20 P1 C19 108.5(2) . . ?
C26 P1 Sn1 115.33(16) . . ?
C20 P1 Sn1 120.39(16) . . ?
C19 P1 Sn1 103.59(15) . . ?
N1 Si1 C16 115.1(2) . . ?
N1 Si1 C13 109.85(19) . . ?
C16 Si1 C13 113.4(2) . . ?
N1 Si1 C19 105.48(19) . . ?
C16 Si1 C19 106.1(2) . . ?
C13 Si1 C19 106.1(2) . . ?
C1 N1 Si1 120.5(3) . . ?
C1 N1 Sn1 112.5(3) . . ?
Si1 N1 Sn1 122.59(18) . . ?
P1 C19 Si1 113.9(3) . . ?
C5 C6 C1 119.0(5) . . ?
C5 C6 C10 119.7(5) . . ?
C1 C6 C10 121.3(4) . . ?
C2 C1 C6 119.1(4) . . ?
C2 C1 N1 121.9(4) . . ?
C6 C1 N1 119.0(4) . . ?
C14 C13 C15 109.2(4) . . ?
C14 C13 Si1 115.8(3) . . ?
C15 C13 Si1 114.0(3) . . ?
C21 C20 C25 119.0(5) . . ?
C21 C20 P1 121.8(4) . . ?
C25 C20 P1 119.2(4) . . ?
C3 C2 C1 119.4(5) . . ?
C3 C2 C7 117.8(4) . . ?
C1 C2 C7 122.8(4) . . ?
C31 C26 C27 118.5(5) . . ?
C31 C26 P1 120.6(4) . . ?
C27 C26 P1 120.9(4) . . ?
C2 C7 C8 112.9(4) . . ?
C2 C7 C9 110.6(5) . . ?
C8 C7 C9 110.4(4) . . ?
C37 C32 C33 116.0(5) . . ?
C37 C32 Sn1 123.9(4) . . ?
C33 C32 Sn1 118.8(4) . . ?
C4 C3 C2 121.8(5) . . ?
C6 C10 C11 110.3(5) . . ?
C6 C10 C12 114.5(5) . . ?
C11 C10 C12 111.5(5) . . ?
C4 C5 C6 121.4(5) . . ?
C17 C16 C18 106.9(4) . . ?
C17 C16 Si1 118.9(3) . . ?
C18 C16 Si1 111.8(3) . . ?
C28 C27 C26 120.0(5) . . ?
C26 C31 C30 120.8(5) . . ?
C3 C4 C5 119.1(5) . . ?
C24 C25 C20 121.0(6) . . ?
C22 C21 C20 121.2(5) . . ?
C36 C37 C32 122.3(5) . . ?
C34 C33 C32 121.1(6) . . ?
C29 C30 C31 119.7(6) . . ?
C21 C22 C23 119.4(6) . . ?
C30 C29 C28 120.2(5) . . ?
C29 C28 C27 120.7(6) . . ?
C25 C24 C23 119.2(6) . . ?
C22 C23 C24 120.3(5) . . ?
C34 C35 C36 119.3(6) . . ?
C35 C34 C33 121.1(6) . . ?
C35 C36 C37 120.0(6) . . ?

_refine_diff_density_max         1.448
_refine_diff_density_min         -0.751
_refine_diff_density_rms         0.129

_shelx_res_file                  
;
REM Old TITL Pbca in Pbca
REM SHELXT solution in Pbca: R1 0.128, Rweak 0.002, Alpha 0.041
REM <I/s>   0.410 for  760 systematic absences,  Orientation as input
REM Formula found by SHELXT:  C36 N2 Si P Sn
TITL C:\XRay\AS18\Pbca_a.res in Pbca
    C:\XRay\AS18\Pbca_a.res
    created by SHELXL-2018/3 at 11:00:24 on 13-Dec-2022
CELL 0.71073 12.1400 15.0500 38.5300 90.000 90.000 90.000
ZERR 8.0000 0.0024 0.0030 0.0077 0.000 0.000 0.000
LATT 1
SYMM 0.5-X, -Y, 0.5+Z
SYMM 0.5+X, 0.5-Y, -Z
SYMM -X, 0.5+Y, 0.5-Z
SFAC C H N SI P SN
UNIT 296 384 8 8 8 8
MERG 2
OMIT -2 52
FMAP 2
GRID
PLAN 20
TEMP -123
BOND
L.S. 20
ACTA
WGHT    0.141800
FVAR       0.15318
SN1   6    0.307252    0.352913    0.364078    11.00000    0.05018    0.03911 =
         0.05295   -0.00089    0.00040   -0.00186
P1    5    0.196587    0.508889    0.370387    11.00000    0.04544    0.04223 =
         0.06105   -0.00065    0.00183   -0.00050
SI1   4    0.449796    0.544809    0.378622    11.00000    0.04425    0.03992 =
         0.05487    0.00395    0.00049   -0.00172
N1    3    0.442225    0.430904    0.383903    11.00000    0.04254    0.03692 =
         0.05639    0.00339   -0.00143    0.00032
C19   1    0.302768    0.587200    0.384791    11.00000    0.05086    0.04266 =
         0.05805    0.00580    0.00207   -0.00319
AFIX  23
H19A  2    0.291060    0.600449    0.409687    11.00000   -1.20000
H19B  2    0.294101    0.643476    0.371770    11.00000   -1.20000
AFIX   0
C6    1    0.603636    0.350527    0.406888    11.00000    0.05212    0.04237 =
         0.06080    0.00183   -0.00237    0.00512
C1    1    0.497942    0.388082    0.412525    11.00000    0.05335    0.03837 =
         0.05494    0.00349   -0.00685   -0.00359
C13   1    0.533947    0.595287    0.414985    11.00000    0.05094    0.04537 =
         0.05973    0.00614    0.00293   -0.00580
AFIX  13
H13   2    0.515327    0.560007    0.436181    11.00000   -1.20000
AFIX   0
C20   1    0.125230    0.556778    0.333137    11.00000    0.04905    0.04836 =
         0.06641   -0.00668   -0.00446    0.00818
C2    1    0.451359    0.384292    0.446007    11.00000    0.05399    0.03883 =
         0.05644    0.00240    0.00053   -0.00724
C26   1    0.092458    0.511732    0.404455    11.00000    0.04953    0.04889 =
         0.06147   -0.00193    0.00114    0.00358
C7    1    0.332937    0.413741    0.453698    11.00000    0.05652    0.05743 =
         0.05457    0.00131    0.00426   -0.01219
AFIX  13
H7    2    0.298948    0.432622    0.431236    11.00000   -1.20000
AFIX   0
C32   1    0.323746    0.375475    0.307692    11.00000    0.05676    0.04955 =
         0.05092   -0.00028   -0.00211    0.00169
C3    1    0.512858    0.349889    0.473264    11.00000    0.07555    0.05086 =
         0.04967    0.00488   -0.00622   -0.00855
AFIX  43
H3    2    0.481286    0.347912    0.495811    11.00000   -1.20000
AFIX   0
C15   1    0.502736    0.692330    0.423676    11.00000    0.06873    0.04170 =
         0.07415   -0.00281    0.00046   -0.00295
AFIX 137
H15A  2    0.545871    0.712593    0.443666    11.00000   -1.50000
H15B  2    0.424069    0.695571    0.429240    11.00000   -1.50000
H15C  2    0.518479    0.730359    0.403635    11.00000   -1.50000
AFIX   0
C10   1    0.651602    0.343468    0.371121    11.00000    0.05723    0.06132 =
         0.06732    0.00040    0.00413    0.01741
AFIX  13
H10   2    0.615907    0.390853    0.356819    11.00000   -1.20000
AFIX   0
C5    1    0.662650    0.317805    0.435288    11.00000    0.06121    0.04707 =
         0.07521    0.00290   -0.00764    0.01096
AFIX  43
H5    2    0.734555    0.294567    0.431788    11.00000   -1.20000
AFIX   0
C16   1    0.494052    0.583057    0.334072    11.00000    0.05008    0.04978 =
         0.06661    0.00837    0.00119    0.00023
AFIX  13
H16   2    0.439760    0.557160    0.317379    11.00000   -1.20000
AFIX   0
C27   1    0.057378    0.592046    0.418555    11.00000    0.06537    0.04900 =
         0.08230    0.00330    0.01011    0.00713
AFIX  43
H27   2    0.087745    0.646368    0.410421    11.00000   -1.20000
AFIX   0
C14   1    0.659093    0.588404    0.411051    11.00000    0.05414    0.05961 =
         0.08900   -0.00658   -0.01147   -0.00509
AFIX 137
H14A  2    0.683039    0.624810    0.391359    11.00000   -1.50000
H14B  2    0.679656    0.526309    0.406969    11.00000   -1.50000
H14C  2    0.694726    0.609686    0.432306    11.00000   -1.50000
AFIX   0
C18   1    0.485052    0.685706    0.330157    11.00000    0.07508    0.05501 =
         0.06705    0.01423   -0.00117   -0.01081
AFIX 137
H18A  2    0.540044    0.714422    0.345019    11.00000   -1.50000
H18B  2    0.411175    0.705083    0.337072    11.00000   -1.50000
H18C  2    0.498268    0.702261    0.305913    11.00000   -1.50000
AFIX   0
C31   1    0.046834    0.434441    0.416791    11.00000    0.05727    0.05699 =
         0.09075   -0.01364    0.02066   -0.01114
AFIX  43
H31   2    0.069674    0.379052    0.407407    11.00000   -1.20000
AFIX   0
C4    1    0.618385    0.318554    0.468501    11.00000    0.07962    0.04477 =
         0.06785    0.00828   -0.01856    0.00061
AFIX  43
H4    2    0.660275    0.297750    0.487676    11.00000   -1.20000
AFIX   0
C25   1    0.014008    0.537982    0.328216    11.00000    0.05607    0.08141 =
         0.07113   -0.00630   -0.00322   -0.00317
AFIX  43
H25   2   -0.023962    0.502676    0.344787    11.00000   -1.20000
AFIX   0
C17   1    0.609739    0.556102    0.320530    11.00000    0.06148    0.08813 =
         0.07026    0.01691    0.01067    0.00363
AFIX 137
H17A  2    0.618977    0.577411    0.296673    11.00000   -1.50000
H17B  2    0.616812    0.491248    0.321002    11.00000   -1.50000
H17C  2    0.666469    0.582629    0.335364    11.00000   -1.50000
AFIX   0
C21   1    0.179444    0.608013    0.308936    11.00000    0.06115    0.07233 =
         0.07184    0.00804   -0.00700   -0.00704
AFIX  43
H21   2    0.255603    0.620300    0.311949    11.00000   -1.20000
AFIX   0
C37   1    0.422837    0.379030    0.290584    11.00000    0.05699    0.09220 =
         0.05933    0.00147    0.00144    0.00028
AFIX  43
H37   2    0.488751    0.382088    0.303820    11.00000   -1.20000
AFIX   0
C33   1    0.229848    0.368078    0.286697    11.00000    0.05182    0.09494 =
         0.06759   -0.00384   -0.00667    0.00890
AFIX  43
H33   2    0.159406    0.362845    0.297240    11.00000   -1.20000
AFIX   0
C8    1    0.327087    0.493434    0.478743    11.00000    0.07265    0.06985 =
         0.07029   -0.01410    0.01568   -0.00759
AFIX 137
H8A   2    0.353917    0.475376    0.501671    11.00000   -1.50000
H8B   2    0.250622    0.513723    0.480658    11.00000   -1.50000
H8C   2    0.373001    0.541882    0.469825    11.00000   -1.50000
AFIX   0
C11   1    0.620199    0.254571    0.354668    11.00000    0.08825    0.08247 =
         0.07219   -0.01761   -0.00658    0.02224
AFIX 137
H11A  2    0.652896    0.205964    0.368097    11.00000   -1.50000
H11B  2    0.647726    0.252427    0.330773    11.00000   -1.50000
H11C  2    0.539846    0.248334    0.354589    11.00000   -1.50000
AFIX   0
C9    1    0.264580    0.335464    0.467872    11.00000    0.06937    0.07564 =
         0.06479    0.01058    0.00463   -0.02234
AFIX 137
H9A   2    0.266978    0.286062    0.451319    11.00000   -1.50000
H9B   2    0.188068    0.354444    0.471156    11.00000   -1.50000
H9C   2    0.295224    0.316106    0.490155    11.00000   -1.50000
AFIX   0
C30   1   -0.032568    0.436255    0.442910    11.00000    0.07263    0.06671 =
         0.09701   -0.00881    0.02219   -0.00786
AFIX  43
H30   2   -0.063728    0.382409    0.451226    11.00000   -1.20000
AFIX   0
C22   1    0.125238    0.641696    0.280481    11.00000    0.08402    0.08311 =
         0.06713    0.01457   -0.00666   -0.00503
AFIX  43
H22   2    0.163299    0.677827    0.264204    11.00000   -1.20000
AFIX   0
C29   1   -0.065233    0.515435    0.456432    11.00000    0.05794    0.09663 =
         0.07880   -0.00046    0.01687    0.00174
AFIX  43
H29   2   -0.118810    0.516842    0.474395    11.00000   -1.20000
AFIX   0
C28   1   -0.021360    0.592790    0.444300    11.00000    0.07774    0.07486 =
         0.08477   -0.00818    0.02062    0.01636
AFIX  43
H28   2   -0.045345    0.647841    0.453704    11.00000   -1.20000
AFIX   0
C24   1   -0.041553    0.569697    0.299789    11.00000    0.06281    0.10947 =
         0.06976   -0.01547   -0.01297    0.00737
AFIX  43
H24   2   -0.117208    0.555947    0.296494    11.00000   -1.20000
AFIX   0
C12   1    0.775831    0.359723    0.369272    11.00000    0.06347    0.10435 =
         0.08628    0.00307    0.00932    0.02724
AFIX 137
H12A  2    0.793589    0.415809    0.380920    11.00000   -1.50000
H12B  2    0.798826    0.362929    0.344923    11.00000   -1.50000
H12C  2    0.814676    0.310845    0.380788    11.00000   -1.50000
AFIX   0
C23   1    0.014483    0.622437    0.275762    11.00000    0.09871    0.09030 =
         0.06060   -0.00442   -0.02282    0.02016
AFIX  43
H23   2   -0.023382    0.645222    0.256105    11.00000   -1.20000
AFIX   0
C35   1    0.337289    0.371751    0.235640    11.00000    0.09701    0.15478 =
         0.04720    0.01248   -0.00120    0.00684
AFIX  43
H35   2    0.342040    0.369616    0.211043    11.00000   -1.20000
AFIX   0
C34   1    0.237927    0.368269    0.251581    11.00000    0.06999    0.16337 =
         0.06657    0.00187   -0.01583    0.01622
AFIX  43
H34   2    0.172807    0.365921    0.237939    11.00000   -1.20000
AFIX   0
C36   1    0.430037    0.378325    0.255175    11.00000    0.06599    0.17147 =
         0.06563    0.00796    0.00748   -0.00677
AFIX  43
H36   2    0.499970    0.382436    0.244229    11.00000   -1.20000
AFIX   0
HKLF 4


REM  C:\XRay\AS18\Pbca_a.res in Pbca
REM wR2 = 0.1945, GooF = S = 0.960, Restrained GooF = 0.960 for all data
REM R1 = 0.0665 for 4848 Fo > 4sig(Fo) and 0.0851 for all 6905 data
REM 378 parameters refined using 0 restraints

END

WGHT      0.1418      0.0000

REM Highest difference peak  1.448,  deepest hole -0.751,  1-sigma level  0.129
Q1    1   0.3090  0.3569  0.3365  11.00000  0.05    1.45
Q2    1   0.3070  0.3512  0.3905  11.00000  0.05    1.39
Q3    1   0.3941  0.3546  0.3638  11.00000  0.05    1.34
Q4    1   0.2226  0.3552  0.3630  11.00000  0.05    1.33
Q5    1   0.2606  0.4298  0.3666  11.00000  0.05    0.69
Q6    1   0.2633  0.2815  0.3721  11.00000  0.05    0.62
Q7    1   0.2616  0.2811  0.3573  11.00000  0.05    0.60
Q8    1   0.3635  0.4246  0.3777  11.00000  0.05    0.55
Q9    1   0.2019  0.5118  0.3952  11.00000  0.05    0.51
Q10   1   0.1926  0.5136  0.3462  11.00000  0.05    0.49
Q11   1   0.4485  0.5607  0.3512  11.00000  0.05    0.48
Q12   1   0.2523  0.5597  0.3661  11.00000  0.05    0.47
Q13   1   0.1140  0.6452  0.4191  11.00000  0.05    0.46
Q14   1   0.4552  0.5652  0.4074  11.00000  0.05    0.46
Q15   1   0.2839  0.5407  0.3845  11.00000  0.05    0.46
Q16   1   0.3304  0.2812  0.3705  11.00000  0.05    0.45
Q17   1   0.3015  0.2881  0.4444  11.00000  0.05    0.44
Q18   1   0.3913  0.4006  0.4339  11.00000  0.05    0.44
Q19   1   0.3836  0.3663  0.5108  11.00000  0.05    0.43
Q20   1   0.2740  0.4923  0.3708  11.00000  0.05    0.42
;
_shelx_res_checksum              12934
####################################################################### 
# 
# This file contains crystal structure data downloaded from the 
# Cambridge Structural Database (CSD) hosted by the Cambridge 
# Crystallographic Data Centre (CCDC).
# 
# Full information about CCDC data access policies and citation 
# guidelines are available at http://www.ccdc.cam.ac.uk/access/V1 
# 
# Audit and citation data items may have been added by the CCDC. 
# Please retain this information to preserve the provenance of 
# this file and to allow appropriate attribution of the data. 
# 
#######################################################################

data_7
_database_code_depnum_ccdc_archive 'CCDC 2492628'
loop_
_audit_author_name
_audit_author_address
'Terrance Hadlington'
;TU Munich
Germany
;
_audit_update_record             
;
2025-10-01 deposited with the CCDC.	2026-02-25 downloaded from the CCDC.
;
# start Validation Reply Form
_vrf_PLAT220_7                   
;
PROBLEM: NonSolvent   Resd 1 Sn   Ueq(max)/Ueq(min) Range       10.0 Ratio
RESPONSE: These two alerts are due to disorder at Sn2, in additional to anomalous absorption issues associated with the heavy tin atoms. This has been modelled, and restraints applied, but leads to a large ADP for the modelled Sn centre (i.e. Sn2A). 
;
_vrf_PLAT242_7                   
;
PROBLEM: Low    'MainMol' Ueq as Compared to Neighbors of         N2 Check
RESPONSE: These two alerts are due to disorder at Sn2, in additional to anomalous absorption issues associated with the heavy tin atoms. This has been modelled, and restraints applied, but leads to a large ADP for the modelled Sn centre (i.e. Sn2A). 
;
# Added during the CSD deposition process: Wednesday 01 October 2025 11:06 AM
# end Validation Reply Form


_audit_creation_method           SHELXL-2018/3
_shelx_SHELXL_version_number     2018/3
_chemical_name_systematic        ?
_chemical_name_common            ?
_chemical_melting_point          ?
_chemical_formula_moiety         'C77 H112 N4 Ni2 P2 Si2 Sn2'
_chemical_formula_sum            'C77 H112 N4 Ni2 P2 Si2 Sn2'
_chemical_formula_weight         1566.62

loop_
_atom_type_symbol
_atom_type_description
_atom_type_scat_dispersion_real
_atom_type_scat_dispersion_imag
_atom_type_scat_source
C C 0.0033 0.0016 'International Tables Vol C Tables 4.2.6.8 and 6.1.1.4'
H H 0.0000 0.0000 'International Tables Vol C Tables 4.2.6.8 and 6.1.1.4'
N N 0.0061 0.0033 'International Tables Vol C Tables 4.2.6.8 and 6.1.1.4'
Si Si 0.0817 0.0704 'International Tables Vol C Tables 4.2.6.8 and 6.1.1.4'
P P 0.1023 0.0942 'International Tables Vol C Tables 4.2.6.8 and 6.1.1.4'
Ni Ni 0.3393 1.1124 'International Tables Vol C Tables 4.2.6.8 and 6.1.1.4'
Sn Sn -0.6537 1.4246 'International Tables Vol C Tables 4.2.6.8 and 6.1.1.4'

_space_group_crystal_system      monoclinic
_space_group_IT_number           14
_space_group_name_H-M_alt        'P 21/c'
_space_group_name_Hall           '-P 2ybc'

_shelx_space_group_comment       
;
The symmetry employed for this shelxl refinement is uniquely defined
by the following loop, which should always be used as a source of
symmetry information in preference to the above space-group names.
They are only intended as comments.
;

loop_
_space_group_symop_operation_xyz
'x, y, z'
'-x, y+1/2, -z+1/2'
'-x, -y, -z'
'x, -y-1/2, z-1/2'

_cell_length_a                   16.051(3)
_cell_length_b                   26.835(5)
_cell_length_c                   19.363(4)
_cell_angle_alpha                90
_cell_angle_beta                 97.22(3)
_cell_angle_gamma                90
_cell_volume                     8274(3)
_cell_formula_units_Z            4
_cell_measurement_temperature    150(2)
_cell_measurement_reflns_used    2000
_cell_measurement_theta_min      1.92
_cell_measurement_theta_max      32.50

_exptl_crystal_description       block
_exptl_crystal_colour            purple
_exptl_crystal_density_diffrn    1.258
_exptl_crystal_F_000             3264
_exptl_crystal_size_max          0.23
_exptl_crystal_size_mid          0.15
_exptl_crystal_size_min          0.13
_exptl_absorpt_coefficient_mu    1.152
_exptl_absorpt_correction_type   multi-scan
_exptl_absorpt_correction_T_min  0.767
_exptl_absorpt_correction_T_max  1.000
_exptl_absorpt_process_details   'STOE X-AREA 1.76'

_diffrn_ambient_temperature      150(2)
_diffrn_source                   'Genix 3D HF Mo'
_diffrn_source_voltage           50
_diffrn_source_current           1.000
_diffrn_source_power             0.050
_diffrn_radiation_type           'Mo K\a'
_diffrn_radiation_wavelength     0.71073
_diffrn_radiation_monochromator  'Graded multilayer mirror'
_diffrn_radiation_collimation    '0.6 mm diameter'
_diffrn_measurement_device_type  'STOE StadiVari'
_diffrn_measurement_method       '\w scans'
_diffrn_detector                 Pilatus300K
_diffrn_detector_area_resol_mean 5.81
_diffrn_reflns_number            106166
_diffrn_reflns_av_unetI/netI     0.0423
_diffrn_reflns_av_R_equivalents  0.0611
_diffrn_reflns_limit_h_min       -19
_diffrn_reflns_limit_h_max       19
_diffrn_reflns_limit_k_min       -33
_diffrn_reflns_limit_k_max       32
_diffrn_reflns_limit_l_min       -23
_diffrn_reflns_limit_l_max       23
_diffrn_reflns_theta_min         2.120
_diffrn_reflns_theta_max         26.000
_diffrn_reflns_theta_full        25.242
_diffrn_measured_fraction_theta_max 0.999
_diffrn_measured_fraction_theta_full 0.999
_diffrn_reflns_Laue_measured_fraction_max 0.999
_diffrn_reflns_Laue_measured_fraction_full 0.999
_diffrn_reflns_point_group_measured_fraction_max 0.999
_diffrn_reflns_point_group_measured_fraction_full 0.999
_reflns_number_total             16230
_reflns_number_gt                12476
_reflns_threshold_expression     'I > 2\s(I)'
_reflns_Friedel_coverage         0.000
_reflns_Friedel_fraction_max     .
_reflns_Friedel_fraction_full    .

_reflns_special_details          
;
 Reflections were merged by SHELXL according to the crystal
 class for the calculation of statistics and refinement.
 
 Structure factors included contributions from the .fab file.
 
 _reflns_Friedel_fraction is defined as the number of unique
 Friedel pairs measured divided by the number that would be
 possible theoretically, ignoring centric projections and
 systematic absences.
;

_computing_data_collection       ?
_computing_cell_refinement       ?
_computing_data_reduction        ?
_computing_structure_solution    'SHELXT 2018/2 (Sheldrick, 2018)'
_computing_structure_refinement  'SHELXL-2018/3 (Sheldrick, 2018)'
_computing_molecular_graphics    ?
_computing_publication_material  ?
_refine_special_details          ?
_refine_ls_structure_factor_coef Fsqd
_refine_ls_matrix_type           full
_refine_ls_weighting_scheme      calc
_refine_ls_weighting_details     
'w=1/[\s^2^(Fo^2^)+(0.0552P)^2^+47.6890P] where P=(Fo^2^+2Fc^2^)/3'
_atom_sites_solution_primary     ?
_atom_sites_solution_secondary   ?
_atom_sites_solution_hydrogens   geom
_refine_ls_hydrogen_treatment    constr
_refine_ls_extinction_method     none
_refine_ls_extinction_coef       .
_refine_ls_number_reflns         16230
_refine_ls_number_parameters     848
_refine_ls_number_restraints     6
_refine_ls_R_factor_all          0.0825
_refine_ls_R_factor_gt           0.0618
_refine_ls_wR_factor_ref         0.1656
_refine_ls_wR_factor_gt          0.1551
_refine_ls_goodness_of_fit_ref   1.084
_refine_ls_restrained_S_all      1.136
_refine_ls_shift/su_max          0.001
_refine_ls_shift/su_mean         0.000

loop_
_atom_site_label
_atom_site_type_symbol
_atom_site_fract_x
_atom_site_fract_y
_atom_site_fract_z
_atom_site_U_iso_or_equiv
_atom_site_adp_type
_atom_site_occupancy
_atom_site_site_symmetry_order
_atom_site_calc_flag
_atom_site_refinement_flags_posn
_atom_site_refinement_flags_adp
_atom_site_refinement_flags_occupancy
_atom_site_disorder_assembly
_atom_site_disorder_group
Sn1 Sn 0.62642(9) 0.52061(5) 0.34877(7) 0.0180(3) Uani 0.680(5) 1 d . . P A 1
Sn2 Sn 0.70772(4) 0.45420(2) 0.21920(3) 0.0238(4) Uani 0.680(5) 1 d . U P A 1
P1 P 0.69868(9) 0.61572(6) 0.29718(8) 0.0281(3) Uani 1 1 d . . . . .
P2 P 0.83539(9) 0.54368(6) 0.20408(7) 0.0275(3) Uani 1 1 d . . . . .
Si2 Si 0.90557(9) 0.45615(6) 0.30130(8) 0.0295(3) Uani 1 1 d . . . . .
Si1 Si 0.49825(10) 0.60637(7) 0.25459(9) 0.0341(4) Uani 1 1 d . . . . .
N1 N 0.5135(3) 0.55705(18) 0.3138(2) 0.0303(10) Uani 1 1 d . . . . .
N2 N 0.8227(3) 0.41927(18) 0.2636(2) 0.0305(10) Uani 1 1 d . . . . .
N3 N 0.8376(3) 0.71666(19) 0.1902(3) 0.0350(11) Uani 1 1 d . . . . .
N4 N 0.9529(3) 0.68899(18) 0.2449(2) 0.0314(11) Uani 1 1 d . . . . .
C26 C 0.4427(3) 0.5385(2) 0.3458(3) 0.0303(12) Uani 1 1 d . . . . .
C6 C 0.7860(4) 0.3320(2) 0.2852(3) 0.0365(14) Uani 1 1 d . . . . .
C1 C 0.8251(3) 0.3680(2) 0.2461(3) 0.0314(13) Uani 1 1 d . . . . .
C66 C 1.0156(3) 0.6594(2) 0.2879(3) 0.0329(13) Uani 1 1 d . . . . .
C51 C 0.8698(3) 0.6757(2) 0.2270(3) 0.0284(12) Uani 1 1 d . . . . .
C31 C 0.4218(4) 0.5589(2) 0.4086(3) 0.0375(14) Uani 1 1 d . . . . .
C19 C 0.9295(3) 0.5065(2) 0.2378(3) 0.0319(13) Uani 1 1 d . . . . .
H19A H 0.972809 0.529122 0.261373 0.038 Uiso 1 1 calc R U . . .
H19B H 0.952810 0.490794 0.198182 0.038 Uiso 1 1 calc R U . . .
C27 C 0.3934(3) 0.4989(2) 0.3130(3) 0.0361(14) Uani 1 1 d . . . . .
C53 C 0.9708(4) 0.7354(2) 0.2206(3) 0.0377(14) Uani 1 1 d . . . . .
H53 H 1.023623 0.751897 0.227271 0.045 Uiso 1 1 calc R U . . .
C20 C 0.8197(4) 0.5279(2) 0.1107(3) 0.0345(13) Uani 1 1 d . . . . .
C16 C 0.8767(4) 0.4926(2) 0.3791(3) 0.0340(13) Uani 1 1 d . . . . .
H16 H 0.828335 0.514020 0.359960 0.041 Uiso 1 1 calc R U . . .
C52 C 0.8988(4) 0.7532(3) 0.1854(3) 0.0405(15) Uani 1 1 d . . . . .
H52 H 0.891256 0.784287 0.162082 0.049 Uiso 1 1 calc R U . . .
C54 C 0.7494(3) 0.7256(2) 0.1677(3) 0.0335(13) Uani 1 1 d . . . . .
C35 C 0.4762(4) 0.5967(3) 0.4518(3) 0.0422(15) Uani 1 1 d . . . . .
H35 H 0.517261 0.610601 0.422123 0.051 Uiso 1 1 calc R U . . .
C21 C 0.8857(4) 0.5302(3) 0.0708(3) 0.0437(16) Uani 1 1 d . . . . .
H21 H 0.940125 0.539019 0.092451 0.052 Uiso 1 1 calc R U . . .
C2 C 0.8633(4) 0.3513(2) 0.1881(3) 0.0370(14) Uani 1 1 d . . . . .
C32 C 0.4184(4) 0.4697(3) 0.2517(3) 0.0414(15) Uani 1 1 d . . . . .
H32 H 0.462505 0.489691 0.232080 0.050 Uiso 1 1 calc R U . . .
C45 C 0.6920(4) 0.6327(2) 0.3878(3) 0.0373(14) Uani 1 1 d . . . . .
C67 C 1.0271(4) 0.6684(2) 0.3606(3) 0.0364(14) Uani 1 1 d . . . . .
C30 C 0.3493(4) 0.5408(3) 0.4343(4) 0.0461(17) Uani 1 1 d . . . . .
H30 H 0.334102 0.554744 0.476049 0.055 Uiso 1 1 calc R U . . .
C71 C 1.0666(3) 0.6263(2) 0.2563(3) 0.0368(14) Uani 1 1 d . . . . .
C17 C 0.8446(5) 0.4631(3) 0.4383(3) 0.0463(16) Uani 1 1 d . . . . .
H17A H 0.890279 0.442602 0.461719 0.069 Uiso 1 1 calc R U . . .
H17B H 0.798187 0.441450 0.419068 0.069 Uiso 1 1 calc R U . . .
H17C H 0.824924 0.486234 0.471807 0.069 Uiso 1 1 calc R U . . .
C50 C 0.7424(4) 0.6082(3) 0.4397(3) 0.0408(15) Uani 1 1 d . . . . .
H50 H 0.775316 0.580720 0.428145 0.049 Uiso 1 1 calc R U . . .
C44 C 0.6018(4) 0.6395(2) 0.2483(3) 0.0365(14) Uani 1 1 d . . . . .
H44A H 0.610186 0.640177 0.198522 0.044 Uiso 1 1 calc R U . . .
H44B H 0.595102 0.674482 0.262801 0.044 Uiso 1 1 calc R U . . .
C13 C 1.0037(4) 0.4160(3) 0.3218(4) 0.0432(16) Uani 1 1 d . . . . .
H13 H 1.004596 0.393306 0.280888 0.052 Uiso 1 1 calc R U . . .
C29 C 0.2997(4) 0.5040(3) 0.4018(4) 0.0494(18) Uani 1 1 d . . . . .
H29 H 0.250903 0.493034 0.420471 0.059 Uiso 1 1 calc R U . . .
C10 C 0.7395(5) 0.3467(3) 0.3461(3) 0.0462(16) Uani 1 1 d . . . . .
H10 H 0.746456 0.383480 0.352504 0.055 Uiso 1 1 calc R U . . .
C59 C 0.7116(4) 0.7017(2) 0.1078(3) 0.0388(15) Uani 1 1 d . . . . .
C68 C 1.0895(4) 0.6408(3) 0.4013(4) 0.0482(17) Uani 1 1 d . . . . .
H68 H 1.098074 0.645336 0.450386 0.058 Uiso 1 1 calc R U . . .
C69 C 1.1382(4) 0.6073(3) 0.3708(4) 0.0482(17) Uani 1 1 d . . . . .
H69 H 1.180098 0.588906 0.399105 0.058 Uiso 1 1 calc R U . . .
C75 C 1.0586(4) 0.6197(3) 0.1772(4) 0.0473(17) Uani 1 1 d . . . . .
H75 H 0.997399 0.619218 0.159298 0.057 Uiso 1 1 calc R U . . .
C22 C 0.8738(5) 0.5200(3) -0.0002(4) 0.0557(19) Uani 1 1 d . . . . .
H22 H 0.920183 0.521299 -0.026079 0.067 Uiso 1 1 calc R U . . .
C5 C 0.7863(4) 0.2817(3) 0.2663(4) 0.0425(16) Uani 1 1 d . . . . .
H5 H 0.760529 0.258149 0.293437 0.051 Uiso 1 1 calc R U . . .
C28 C 0.3216(4) 0.4832(3) 0.3421(4) 0.0474(17) Uani 1 1 d . . . . .
H28 H 0.287483 0.457562 0.319689 0.057 Uiso 1 1 calc R U . . .
C76 C 1.0983(5) 0.6624(3) 0.1417(4) 0.059(2) Uani 1 1 d . . . . .
H76A H 1.158000 0.664784 0.159896 0.089 Uiso 1 1 calc R U . . .
H76B H 1.070076 0.693669 0.150878 0.089 Uiso 1 1 calc R U . . .
H76C H 1.092594 0.656403 0.091414 0.089 Uiso 1 1 calc R U . . .
C41 C 0.4569(4) 0.5840(3) 0.1638(4) 0.0502(18) Uani 1 1 d . . . . .
H41 H 0.407993 0.561817 0.168851 0.060 Uiso 1 1 calc R U . . .
C72 C 0.9753(4) 0.7070(3) 0.3951(3) 0.0440(16) Uani 1 1 d . . . . .
H72 H 0.959968 0.734406 0.360964 0.053 Uiso 1 1 calc R U . . .
C77 C 1.0972(5) 0.5717(3) 0.1540(5) 0.061(2) Uani 1 1 d . . . . .
H77A H 1.088858 0.569762 0.103027 0.092 Uiso 1 1 calc R U . . .
H77B H 1.070071 0.543095 0.173362 0.092 Uiso 1 1 calc R U . . .
H77C H 1.157423 0.571306 0.170562 0.092 Uiso 1 1 calc R U . . .
C46 C 0.6420(4) 0.6723(3) 0.4058(4) 0.0501(18) Uani 1 1 d . . . . .
H46 H 0.605653 0.688835 0.370564 0.060 Uiso 1 1 calc R U . . .
C3 C 0.8611(4) 0.3000(3) 0.1713(4) 0.0458(16) Uani 1 1 d . . . . .
H3 H 0.886873 0.288979 0.132506 0.055 Uiso 1 1 calc R U . . .
C34 C 0.4587(5) 0.4205(3) 0.2766(4) 0.0533(18) Uani 1 1 d . . . . .
H34A H 0.509483 0.427024 0.309034 0.080 Uiso 1 1 calc R U . . .
H34B H 0.473627 0.401677 0.236541 0.080 Uiso 1 1 calc R U . . .
H34C H 0.418996 0.401080 0.300213 0.080 Uiso 1 1 calc R U . . .
C60 C 0.7525(5) 0.7888(3) 0.2678(4) 0.0503(17) Uani 1 1 d . . . . .
H60 H 0.806822 0.771586 0.283651 0.060 Uiso 1 1 calc R U . . .
C43 C 0.5222(5) 0.5518(3) 0.1325(4) 0.063(2) Uani 1 1 d . . . . .
H43A H 0.493808 0.530982 0.095103 0.095 Uiso 1 1 calc R U . . .
H43B H 0.551364 0.530364 0.168849 0.095 Uiso 1 1 calc R U . . .
H43C H 0.563082 0.573404 0.113677 0.095 Uiso 1 1 calc R U . . .
C58 C 0.6269(4) 0.7128(3) 0.0877(4) 0.0499(19) Uani 1 1 d . . . . .
H58 H 0.598122 0.696732 0.047941 0.060 Uiso 1 1 calc R U . . .
C70 C 1.1274(4) 0.5999(3) 0.3001(4) 0.0466(17) Uani 1 1 d . . . . .
H70 H 1.161835 0.576390 0.280477 0.056 Uiso 1 1 calc R U . . .
C55 C 0.7088(4) 0.7600(2) 0.2055(4) 0.0415(15) Uani 1 1 d . . . . .
C36 C 0.5257(5) 0.5716(3) 0.5145(4) 0.0533(18) Uani 1 1 d . . . . .
H36A H 0.486903 0.554954 0.542190 0.080 Uiso 1 1 calc R U . . .
H36B H 0.558069 0.596805 0.543155 0.080 Uiso 1 1 calc R U . . .
H36C H 0.564185 0.547021 0.498567 0.080 Uiso 1 1 calc R U . . .
C57 C 0.5842(4) 0.7463(3) 0.1241(4) 0.053(2) Uani 1 1 d . . . . .
H57 H 0.526620 0.752987 0.109042 0.064 Uiso 1 1 calc R U . . .
C56 C 0.6235(4) 0.7702(3) 0.1817(4) 0.0473(17) Uani 1 1 d . . . . .
H56 H 0.593431 0.793716 0.205676 0.057 Uiso 1 1 calc R U . . .
C4 C 0.8225(4) 0.2653(3) 0.2100(4) 0.0470(17) Uani 1 1 d . . . . .
H4 H 0.821136 0.231036 0.197662 0.056 Uiso 1 1 calc R U . . .
C18 C 0.9451(4) 0.5293(3) 0.4091(4) 0.0508(18) Uani 1 1 d . . . . .
H18A H 0.924031 0.549714 0.445099 0.076 Uiso 1 1 calc R U . . .
H18B H 0.960195 0.550920 0.371774 0.076 Uiso 1 1 calc R U . . .
H18C H 0.994797 0.510763 0.429453 0.076 Uiso 1 1 calc R U . . .
C12 C 0.6463(5) 0.3365(4) 0.3317(4) 0.064(2) Uani 1 1 d . . . . .
H12A H 0.623433 0.352856 0.288182 0.097 Uiso 1 1 calc R U . . .
H12B H 0.618311 0.349627 0.370068 0.097 Uiso 1 1 calc R U . . .
H12C H 0.636783 0.300516 0.327635 0.097 Uiso 1 1 calc R U . . .
C47 C 0.6449(5) 0.6874(3) 0.4736(4) 0.064(2) Uani 1 1 d . . . . .
H47 H 0.610041 0.713968 0.485125 0.077 Uiso 1 1 calc R U . . .
C25 C 0.7410(4) 0.5166(3) 0.0766(3) 0.0486(17) Uani 1 1 d . . . . .
H25 H 0.694236 0.516101 0.102180 0.058 Uiso 1 1 calc R U . . .
C63 C 0.7602(5) 0.6671(3) 0.0661(4) 0.0497(17) Uani 1 1 d . . . . .
H63 H 0.792918 0.643741 0.099484 0.060 Uiso 1 1 calc R U . . .
C49 C 0.7460(5) 0.6230(3) 0.5097(4) 0.057(2) Uani 1 1 d . . . . .
H49 H 0.780003 0.605645 0.545579 0.069 Uiso 1 1 calc R U . . .
C33 C 0.3459(5) 0.4621(3) 0.1924(4) 0.062(2) Uani 1 1 d . . . . .
H33A H 0.301966 0.441670 0.209246 0.093 Uiso 1 1 calc R U . . .
H33B H 0.367131 0.445150 0.153304 0.093 Uiso 1 1 calc R U . . .
H33C H 0.322427 0.494505 0.176942 0.093 Uiso 1 1 calc R U . . .
C37 C 0.4240(6) 0.6408(3) 0.4758(4) 0.063(2) Uani 1 1 d . . . . .
H37A H 0.384463 0.652480 0.436448 0.094 Uiso 1 1 calc R U . . .
H37B H 0.461857 0.668020 0.492639 0.094 Uiso 1 1 calc R U . . .
H37C H 0.392880 0.629596 0.513332 0.094 Uiso 1 1 calc R U . . .
C14 C 1.0029(5) 0.3820(3) 0.3848(5) 0.066(2) Uani 1 1 d . . . . .
H14A H 1.052195 0.360071 0.388783 0.099 Uiso 1 1 calc R U . . .
H14B H 0.951738 0.361698 0.379193 0.099 Uiso 1 1 calc R U . . .
H14C H 1.004424 0.402247 0.427058 0.099 Uiso 1 1 calc R U . . .
C48 C 0.6978(5) 0.6643(4) 0.5250(4) 0.067(2) Uani 1 1 d . . . . .
H48 H 0.701963 0.676455 0.571379 0.080 Uiso 1 1 calc R U . . .
C38 C 0.4210(4) 0.6536(3) 0.2837(4) 0.0516(19) Uani 1 1 d . . . . .
H38 H 0.435950 0.656466 0.335246 0.062 Uiso 1 1 calc R U . . .
C7 C 0.9016(5) 0.3868(3) 0.1398(4) 0.0556(19) Uani 1 1 d . . . . .
H7 H 0.902374 0.420830 0.160829 0.067 Uiso 1 1 calc R U . . .
C24 C 0.7288(5) 0.5057(3) 0.0052(4) 0.065(2) Uani 1 1 d . . . . .
H24 H 0.674664 0.496765 -0.016841 0.077 Uiso 1 1 calc R U . . .
C73 C 0.8945(5) 0.6828(3) 0.4118(4) 0.0565(19) Uani 1 1 d . . . . .
H73A H 0.907864 0.657085 0.447445 0.085 Uiso 1 1 calc R U . . .
H73B H 0.865257 0.667528 0.369563 0.085 Uiso 1 1 calc R U . . .
H73C H 0.858419 0.708128 0.429127 0.085 Uiso 1 1 calc R U . . .
C15 C 1.0858(4) 0.4462(3) 0.3268(6) 0.071(3) Uani 1 1 d . . . . .
H15A H 1.087610 0.469903 0.365451 0.106 Uiso 1 1 calc R U . . .
H15B H 1.088138 0.464378 0.283214 0.106 Uiso 1 1 calc R U . . .
H15C H 1.133870 0.423497 0.334953 0.106 Uiso 1 1 calc R U . . .
C74 C 1.0218(5) 0.7301(3) 0.4615(4) 0.058(2) Uani 1 1 d . . . . .
H74A H 1.027473 0.705173 0.498810 0.086 Uiso 1 1 calc R U . . .
H74B H 0.989900 0.758683 0.475489 0.086 Uiso 1 1 calc R U . . .
H74C H 1.077610 0.741071 0.452502 0.086 Uiso 1 1 calc R U . . .
C64 C 0.8228(5) 0.6958(3) 0.0278(4) 0.067(2) Uani 1 1 d . . . . .
H64A H 0.792465 0.719484 -0.004677 0.100 Uiso 1 1 calc R U . . .
H64B H 0.853975 0.672322 0.001887 0.100 Uiso 1 1 calc R U . . .
H64C H 0.862205 0.713906 0.061598 0.100 Uiso 1 1 calc R U . . .
C40 C 0.3291(4) 0.6372(4) 0.2732(5) 0.073(3) Uani 1 1 d . . . . .
H40A H 0.294570 0.662280 0.292942 0.110 Uiso 1 1 calc R U . . .
H40B H 0.323519 0.605172 0.296522 0.110 Uiso 1 1 calc R U . . .
H40C H 0.310217 0.633568 0.223285 0.110 Uiso 1 1 calc R U . . .
C39 C 0.4283(5) 0.7066(3) 0.2557(5) 0.065(2) Uani 1 1 d . . . . .
H39A H 0.419686 0.705926 0.204652 0.098 Uiso 1 1 calc R U . . .
H39B H 0.484347 0.719815 0.271663 0.098 Uiso 1 1 calc R U . . .
H39C H 0.385724 0.727862 0.272712 0.098 Uiso 1 1 calc R U . . .
C23 C 0.7960(6) 0.5082(3) -0.0329(4) 0.066(2) Uani 1 1 d . . . . .
H23 H 0.788098 0.501717 -0.081516 0.079 Uiso 1 1 calc R U . . .
C42 C 0.4244(6) 0.6251(3) 0.1121(4) 0.069(2) Uani 1 1 d . . . . .
H42A H 0.470721 0.647581 0.104875 0.104 Uiso 1 1 calc R U . . .
H42B H 0.380109 0.644050 0.130843 0.104 Uiso 1 1 calc R U . . .
H42C H 0.401766 0.610014 0.067612 0.104 Uiso 1 1 calc R U . . .
C65 C 0.7033(6) 0.6352(3) 0.0126(4) 0.066(2) Uani 1 1 d . . . . .
H65A H 0.664867 0.615331 0.036926 0.099 Uiso 1 1 calc R U . . .
H65B H 0.738233 0.613045 -0.011823 0.099 Uiso 1 1 calc R U . . .
H65C H 0.670782 0.657225 -0.021076 0.099 Uiso 1 1 calc R U . . .
C9 C 0.9895(6) 0.3739(4) 0.1284(5) 0.084(3) Uani 1 1 d . . . . .
H9A H 0.989548 0.342076 0.103481 0.126 Uiso 1 1 calc R U . . .
H9B H 1.024574 0.371019 0.173405 0.126 Uiso 1 1 calc R U . . .
H9C H 1.011941 0.400095 0.100681 0.126 Uiso 1 1 calc R U . . .
C62 C 0.7725(6) 0.8424(3) 0.2484(6) 0.081(3) Uani 1 1 d . . . . .
H62A H 0.806033 0.842148 0.209477 0.122 Uiso 1 1 calc R U . . .
H62B H 0.804343 0.858887 0.288616 0.122 Uiso 1 1 calc R U . . .
H62C H 0.720077 0.860612 0.234857 0.122 Uiso 1 1 calc R U . . .
C8 C 0.8476(6) 0.3888(3) 0.0697(4) 0.073(3) Uani 1 1 d . . . . .
H8A H 0.870125 0.413921 0.040296 0.109 Uiso 1 1 calc R U . . .
H8B H 0.789926 0.397696 0.076380 0.109 Uiso 1 1 calc R U . . .
H8C H 0.847824 0.356145 0.047091 0.109 Uiso 1 1 calc R U . . .
C11 C 0.7754(6) 0.3222(5) 0.4148(4) 0.092(4) Uani 1 1 d . . . . .
H11A H 0.741942 0.332076 0.451505 0.138 Uiso 1 1 calc R U . . .
H11B H 0.833703 0.332966 0.427384 0.138 Uiso 1 1 calc R U . . .
H11C H 0.773660 0.285883 0.409509 0.138 Uiso 1 1 calc R U . . .
C61 C 0.7008(7) 0.7890(4) 0.3283(5) 0.093(3) Uani 1 1 d . . . . .
H61A H 0.643618 0.800249 0.311951 0.139 Uiso 1 1 calc R U . . .
H61B H 0.726538 0.811639 0.364542 0.139 Uiso 1 1 calc R U . . .
H61C H 0.698850 0.755248 0.347342 0.139 Uiso 1 1 calc R U . . .
Sn1A Sn 0.6298(4) 0.5149(2) 0.3505(3) 0.084(2) Uani 0.320(5) 1 d . . P A 2
Ni1 Ni 0.72972(16) 0.54237(15) 0.26438(16) 0.0160(6) Uani 0.680(5) 1 d . . P A
1
Ni2 Ni 0.81019(16) 0.61683(12) 0.24514(15) 0.0153(6) Uani 0.680(5) 1 d . . P A
1
Ni2A Ni 0.8106(6) 0.6145(4) 0.2428(6) 0.057(3) Uiso 0.320(5) 1 d . . P A 2
Ni1A Ni 0.7294(7) 0.5378(5) 0.2655(6) 0.054(3) Uiso 0.320(5) 1 d . . P A 2
Sn2A Sn 0.7075(6) 0.4525(4) 0.2180(5) 0.253(5) Uiso 0.320(5) 1 d . U P A 2

loop_
_atom_site_aniso_label
_atom_site_aniso_U_11
_atom_site_aniso_U_22
_atom_site_aniso_U_33
_atom_site_aniso_U_23
_atom_site_aniso_U_13
_atom_site_aniso_U_12
Sn1 0.0135(5) 0.0187(4) 0.0222(5) 0.0075(3) 0.0030(4) 0.0020(3)
Sn2 0.0160(4) 0.0233(5) 0.0302(5) -0.0028(2) -0.0047(2) -0.0012(2)
P1 0.0228(7) 0.0282(8) 0.0338(8) -0.0010(6) 0.0053(6) -0.0016(6)
P2 0.0251(7) 0.0303(8) 0.0275(7) -0.0008(6) 0.0046(5) 0.0001(6)
Si2 0.0227(7) 0.0310(9) 0.0335(8) -0.0007(7) -0.0013(6) 0.0001(6)
Si1 0.0256(8) 0.0411(10) 0.0349(8) 0.0105(7) 0.0003(6) -0.0041(7)
N1 0.021(2) 0.036(3) 0.033(2) 0.004(2) 0.0023(19) 0.000(2)
N2 0.026(2) 0.034(3) 0.031(2) 0.002(2) -0.0023(19) 0.000(2)
N3 0.028(2) 0.036(3) 0.039(3) 0.008(2) 0.000(2) -0.001(2)
N4 0.026(2) 0.034(3) 0.035(3) 0.005(2) 0.006(2) 0.000(2)
C26 0.018(2) 0.036(3) 0.037(3) 0.012(3) 0.005(2) 0.004(2)
C6 0.028(3) 0.043(4) 0.035(3) 0.002(3) -0.007(2) 0.000(3)
C1 0.027(3) 0.030(3) 0.035(3) -0.002(2) -0.006(2) -0.002(2)
C66 0.019(3) 0.035(3) 0.044(3) 0.004(3) 0.001(2) -0.005(2)
C51 0.022(3) 0.034(3) 0.029(3) 0.001(2) 0.004(2) -0.001(2)
C31 0.030(3) 0.038(4) 0.045(3) 0.014(3) 0.008(3) 0.005(3)
C19 0.024(3) 0.035(3) 0.037(3) -0.003(3) 0.003(2) 0.000(2)
C27 0.022(3) 0.039(3) 0.045(3) 0.008(3) -0.004(2) 0.000(2)
C53 0.031(3) 0.040(4) 0.042(3) 0.009(3) 0.003(3) -0.008(3)
C20 0.034(3) 0.039(3) 0.030(3) -0.004(3) 0.003(2) 0.005(3)
C16 0.031(3) 0.039(3) 0.031(3) -0.001(3) -0.002(2) 0.000(3)
C52 0.031(3) 0.043(4) 0.048(4) 0.017(3) 0.005(3) -0.007(3)
C54 0.025(3) 0.031(3) 0.043(3) 0.017(3) -0.001(2) -0.005(2)
C35 0.046(4) 0.042(4) 0.041(3) 0.003(3) 0.014(3) 0.003(3)
C21 0.042(4) 0.053(4) 0.036(3) 0.002(3) 0.006(3) -0.002(3)
C2 0.030(3) 0.035(3) 0.046(4) -0.005(3) 0.008(3) -0.003(3)
C32 0.035(3) 0.043(4) 0.043(4) 0.002(3) -0.004(3) -0.007(3)
C45 0.033(3) 0.039(4) 0.040(3) -0.006(3) 0.009(3) -0.010(3)
C67 0.027(3) 0.040(4) 0.042(3) 0.010(3) 0.005(2) -0.007(3)
C30 0.034(3) 0.055(4) 0.053(4) 0.015(3) 0.020(3) 0.016(3)
C71 0.022(3) 0.042(4) 0.048(4) -0.002(3) 0.005(2) -0.002(2)
C17 0.057(4) 0.048(4) 0.034(3) -0.001(3) 0.007(3) -0.002(3)
C50 0.040(3) 0.044(4) 0.039(3) -0.007(3) 0.008(3) -0.015(3)
C44 0.028(3) 0.034(3) 0.047(4) 0.010(3) 0.005(3) 0.001(3)
C13 0.033(3) 0.039(4) 0.056(4) -0.009(3) -0.002(3) 0.006(3)
C29 0.024(3) 0.052(4) 0.074(5) 0.016(4) 0.016(3) 0.001(3)
C10 0.058(4) 0.042(4) 0.039(3) -0.001(3) 0.007(3) -0.013(3)
C59 0.034(3) 0.036(3) 0.046(4) 0.017(3) 0.002(3) -0.006(3)
C68 0.040(4) 0.054(4) 0.049(4) 0.011(3) 0.000(3) -0.003(3)
C69 0.030(3) 0.049(4) 0.063(5) 0.009(3) -0.007(3) 0.008(3)
C75 0.026(3) 0.053(4) 0.062(4) -0.015(4) 0.003(3) 0.001(3)
C22 0.059(5) 0.073(5) 0.036(4) -0.001(4) 0.012(3) 0.014(4)
C5 0.029(3) 0.041(4) 0.054(4) 0.004(3) -0.007(3) 0.002(3)
C28 0.032(3) 0.040(4) 0.069(5) 0.011(3) 0.004(3) -0.003(3)
C76 0.069(5) 0.062(5) 0.048(4) -0.004(4) 0.015(4) 0.005(4)
C41 0.045(4) 0.055(5) 0.048(4) 0.017(3) -0.002(3) -0.006(3)
C72 0.044(4) 0.047(4) 0.040(4) 0.003(3) 0.003(3) -0.001(3)
C77 0.040(4) 0.068(5) 0.080(6) -0.028(4) 0.025(4) -0.011(4)
C46 0.042(4) 0.051(4) 0.058(4) -0.018(4) 0.011(3) -0.005(3)
C3 0.035(3) 0.049(4) 0.054(4) -0.014(3) 0.009(3) 0.006(3)
C34 0.059(4) 0.046(4) 0.052(4) -0.006(3) -0.005(3) -0.001(4)
C60 0.050(4) 0.049(4) 0.051(4) -0.001(3) 0.002(3) 0.013(3)
C43 0.073(5) 0.075(6) 0.045(4) 0.011(4) 0.014(4) 0.004(4)
C58 0.038(4) 0.051(4) 0.057(4) 0.024(4) -0.009(3) -0.015(3)
C70 0.024(3) 0.048(4) 0.068(5) -0.006(3) 0.005(3) 0.006(3)
C55 0.033(3) 0.038(4) 0.054(4) 0.018(3) 0.009(3) 0.005(3)
C36 0.057(4) 0.057(5) 0.046(4) 0.007(3) 0.002(3) -0.007(4)
C57 0.030(3) 0.054(5) 0.075(5) 0.031(4) 0.001(3) 0.005(3)
C56 0.034(3) 0.041(4) 0.067(5) 0.021(3) 0.008(3) 0.005(3)
C4 0.027(3) 0.037(4) 0.074(5) -0.011(3) -0.005(3) 0.002(3)
C18 0.047(4) 0.054(5) 0.049(4) -0.015(3) -0.001(3) -0.013(3)
C12 0.047(4) 0.094(7) 0.052(4) -0.008(4) 0.008(3) 0.018(4)
C47 0.055(5) 0.072(6) 0.067(5) -0.032(5) 0.010(4) -0.003(4)
C25 0.042(4) 0.065(5) 0.037(3) -0.009(3) 0.001(3) 0.005(3)
C63 0.051(4) 0.057(5) 0.039(4) 0.006(3) 0.000(3) -0.001(3)
C49 0.064(5) 0.067(5) 0.042(4) 0.000(4) 0.009(3) -0.029(4)
C33 0.058(5) 0.070(6) 0.052(4) 0.008(4) -0.019(4) -0.011(4)
C37 0.077(6) 0.054(5) 0.061(5) -0.003(4) 0.023(4) 0.011(4)
C14 0.051(4) 0.067(6) 0.077(6) 0.025(5) -0.002(4) 0.020(4)
C48 0.067(5) 0.086(7) 0.050(5) -0.033(4) 0.016(4) -0.024(5)
C38 0.033(3) 0.055(5) 0.069(5) 0.024(4) 0.015(3) 0.011(3)
C7 0.073(5) 0.051(5) 0.047(4) -0.014(3) 0.025(4) -0.010(4)
C24 0.051(4) 0.087(6) 0.049(4) -0.023(4) -0.017(4) 0.017(4)
C73 0.048(4) 0.065(5) 0.057(4) -0.015(4) 0.008(3) -0.007(4)
C15 0.026(3) 0.052(5) 0.131(8) 0.015(5) -0.004(4) 0.005(3)
C74 0.060(5) 0.061(5) 0.050(4) -0.006(4) 0.005(4) -0.015(4)
C64 0.064(5) 0.078(6) 0.060(5) -0.013(4) 0.013(4) -0.010(5)
C40 0.031(4) 0.078(6) 0.113(7) 0.039(6) 0.019(4) 0.013(4)
C39 0.045(4) 0.062(5) 0.092(6) 0.026(5) 0.024(4) 0.018(4)
C23 0.076(6) 0.087(6) 0.032(4) -0.007(4) 0.000(4) 0.026(5)
C42 0.078(6) 0.071(6) 0.051(5) 0.021(4) -0.018(4) -0.002(5)
C65 0.077(6) 0.066(6) 0.052(5) -0.001(4) -0.003(4) -0.012(5)
C9 0.072(6) 0.107(8) 0.080(6) -0.011(6) 0.035(5) -0.031(6)
C62 0.073(6) 0.060(6) 0.106(8) -0.020(5) -0.008(5) 0.001(5)
C8 0.102(7) 0.062(6) 0.058(5) 0.005(4) 0.024(5) 0.000(5)
C11 0.058(5) 0.167(12) 0.049(5) 0.020(6) -0.001(4) -0.002(6)
C61 0.109(8) 0.102(8) 0.071(6) -0.018(6) 0.023(6) 0.001(7)
Sn1A 0.050(3) 0.123(4) 0.078(3) 0.003(3) 0.001(2) -0.015(2)
Ni1 0.0106(8) 0.0169(8) 0.0205(9) 0.0002(5) 0.0024(3) -0.0018(4)
Ni2 0.0091(7) 0.0189(8) 0.0180(8) 0.0003(4) 0.0014(3) -0.0010(4)

_geom_special_details            
;
 All esds (except the esd in the dihedral angle between two l.s. planes)
 are estimated using the full covariance matrix.  The cell esds are taken
 into account individually in the estimation of esds in distances, angles
 and torsion angles; correlations between esds in cell parameters are only
 used when they are defined by crystal symmetry.  An approximate (isotropic)
 treatment of cell esds is used for estimating esds involving l.s. planes.
;

loop_
_geom_bond_atom_site_label_1
_geom_bond_atom_site_label_2
_geom_bond_distance
_geom_bond_site_symmetry_2
_geom_bond_publ_flag
Sn1 N1 2.095(5) . ?
Sn1 Ni1 2.538(3) . ?
Sn2 N2 2.150(5) . ?
Sn2 Ni1 2.532(4) . ?
P1 C45 1.828(6) . ?
P1 C44 1.831(6) . ?
P1 Ni1 2.146(4) . ?
P1 Ni2 2.162(3) . ?
P1 Ni2A 2.194(11) . ?
P1 Ni1A 2.252(12) . ?
P2 C20 1.843(6) . ?
P2 C19 1.859(6) . ?
P2 Ni2A 2.100(12) . ?
P2 Ni2 2.175(4) . ?
P2 Ni1 2.177(3) . ?
P2 Ni1A 2.201(11) . ?
Si2 N2 1.743(5) . ?
Si2 C19 1.898(6) . ?
Si2 C16 1.902(6) . ?
Si2 C13 1.909(6) . ?
Si1 N1 1.748(5) . ?
Si1 C41 1.897(7) . ?
Si1 C44 1.902(6) . ?
Si1 C38 1.907(7) . ?
N1 C26 1.450(7) . ?
N1 Sn1A 2.221(7) . ?
N2 C1 1.418(8) . ?
N2 Sn2A 2.141(10) . ?
N3 C51 1.375(7) . ?
N3 C52 1.399(8) . ?
N3 C54 1.448(7) . ?
N4 C53 1.375(8) . ?
N4 C51 1.381(7) . ?
N4 C66 1.459(7) . ?
C26 C31 1.410(9) . ?
C26 C27 1.427(8) . ?
C6 C5 1.397(9) . ?
C6 C1 1.422(9) . ?
C6 C10 1.525(9) . ?
C1 C2 1.418(8) . ?
C66 C71 1.399(9) . ?
C66 C67 1.418(9) . ?
C51 Ni2 1.903(6) . ?
C51 Ni2A 1.940(13) . ?
C31 C30 1.408(9) . ?
C31 C35 1.520(9) . ?
C19 H19A 0.9900 . ?
C19 H19B 0.9900 . ?
C27 C28 1.409(9) . ?
C27 C32 1.516(9) . ?
C53 C52 1.352(9) . ?
C53 H53 0.9500 . ?
C20 C25 1.382(9) . ?
C20 C21 1.390(9) . ?
C16 C18 1.533(8) . ?
C16 C17 1.534(9) . ?
C16 H16 1.0000 . ?
C52 H52 0.9500 . ?
C54 C55 1.391(9) . ?
C54 C59 1.395(9) . ?
C35 C36 1.522(9) . ?
C35 C37 1.553(10) . ?
C35 H35 1.0000 . ?
C21 C22 1.391(9) . ?
C21 H21 0.9500 . ?
C2 C3 1.412(9) . ?
C2 C7 1.519(10) . ?
C32 C34 1.523(10) . ?
C32 C33 1.544(9) . ?
C32 H32 1.0000 . ?
C45 C50 1.376(9) . ?
C45 C46 1.403(9) . ?
C67 C68 1.407(9) . ?
C67 C72 1.533(9) . ?
C30 C29 1.371(10) . ?
C30 H30 0.9500 . ?
C71 C70 1.402(9) . ?
C71 C75 1.530(9) . ?
C17 H17A 0.9800 . ?
C17 H17B 0.9800 . ?
C17 H17C 0.9800 . ?
C50 C49 1.407(9) . ?
C50 H50 0.9500 . ?
C44 H44A 0.9900 . ?
C44 H44B 0.9900 . ?
C13 C14 1.525(10) . ?
C13 C15 1.540(9) . ?
C13 H13 1.0000 . ?
C29 C28 1.368(11) . ?
C29 H29 0.9500 . ?
C10 C12 1.512(10) . ?
C10 C11 1.529(11) . ?
C10 H10 1.0000 . ?
C59 C58 1.398(9) . ?
C59 C63 1.510(10) . ?
C68 C69 1.372(10) . ?
C68 H68 0.9500 . ?
C69 C70 1.372(10) . ?
C69 H69 0.9500 . ?
C75 C76 1.517(11) . ?
C75 C77 1.522(10) . ?
C75 H75 1.0000 . ?
C22 C23 1.364(11) . ?
C22 H22 0.9500 . ?
C5 C4 1.372(10) . ?
C5 H5 0.9500 . ?
C28 H28 0.9500 . ?
C76 H76A 0.9800 . ?
C76 H76B 0.9800 . ?
C76 H76C 0.9800 . ?
C41 C42 1.536(10) . ?
C41 C43 1.541(11) . ?
C41 H41 1.0000 . ?
C72 C73 1.520(10) . ?
C72 C74 1.533(10) . ?
C72 H72 1.0000 . ?
C77 H77A 0.9800 . ?
C77 H77B 0.9800 . ?
C77 H77C 0.9800 . ?
C46 C47 1.369(10) . ?
C46 H46 0.9500 . ?
C3 C4 1.388(10) . ?
C3 H3 0.9500 . ?
C34 H34A 0.9800 . ?
C34 H34B 0.9800 . ?
C34 H34C 0.9800 . ?
C60 C61 1.517(12) . ?
C60 C55 1.526(10) . ?
C60 C62 1.533(12) . ?
C60 H60 1.0000 . ?
C43 H43A 0.9800 . ?
C43 H43B 0.9800 . ?
C43 H43C 0.9800 . ?
C58 C57 1.379(11) . ?
C58 H58 0.9500 . ?
C70 H70 0.9500 . ?
C55 C56 1.415(9) . ?
C36 H36A 0.9800 . ?
C36 H36B 0.9800 . ?
C36 H36C 0.9800 . ?
C57 C56 1.369(11) . ?
C57 H57 0.9500 . ?
C56 H56 0.9500 . ?
C4 H4 0.9500 . ?
C18 H18A 0.9800 . ?
C18 H18B 0.9800 . ?
C18 H18C 0.9800 . ?
C12 H12A 0.9800 . ?
C12 H12B 0.9800 . ?
C12 H12C 0.9800 . ?
C47 C48 1.372(13) . ?
C47 H47 0.9500 . ?
C25 C24 1.403(10) . ?
C25 H25 0.9500 . ?
C63 C64 1.531(11) . ?
C63 C65 1.549(10) . ?
C63 H63 1.0000 . ?
C49 C48 1.404(12) . ?
C49 H49 0.9500 . ?
C33 H33A 0.9800 . ?
C33 H33B 0.9800 . ?
C33 H33C 0.9800 . ?
C37 H37A 0.9800 . ?
C37 H37B 0.9800 . ?
C37 H37C 0.9800 . ?
C14 H14A 0.9800 . ?
C14 H14B 0.9800 . ?
C14 H14C 0.9800 . ?
C48 H48 0.9500 . ?
C38 C40 1.528(10) . ?
C38 C39 1.532(10) . ?
C38 H38 1.0000 . ?
C7 C9 1.496(12) . ?
C7 C8 1.517(12) . ?
C7 H7 1.0000 . ?
C24 C23 1.383(12) . ?
C24 H24 0.9500 . ?
C73 H73A 0.9800 . ?
C73 H73B 0.9800 . ?
C73 H73C 0.9800 . ?
C15 H15A 0.9800 . ?
C15 H15B 0.9800 . ?
C15 H15C 0.9800 . ?
C74 H74A 0.9800 . ?
C74 H74B 0.9800 . ?
C74 H74C 0.9800 . ?
C64 H64A 0.9800 . ?
C64 H64B 0.9800 . ?
C64 H64C 0.9800 . ?
C40 H40A 0.9800 . ?
C40 H40B 0.9800 . ?
C40 H40C 0.9800 . ?
C39 H39A 0.9800 . ?
C39 H39B 0.9800 . ?
C39 H39C 0.9800 . ?
C23 H23 0.9500 . ?
C42 H42A 0.9800 . ?
C42 H42B 0.9800 . ?
C42 H42C 0.9800 . ?
C65 H65A 0.9800 . ?
C65 H65B 0.9800 . ?
C65 H65C 0.9800 . ?
C9 H9A 0.9800 . ?
C9 H9B 0.9800 . ?
C9 H9C 0.9800 . ?
C62 H62A 0.9800 . ?
C62 H62B 0.9800 . ?
C62 H62C 0.9800 . ?
C8 H8A 0.9800 . ?
C8 H8B 0.9800 . ?
C8 H8C 0.9800 . ?
C11 H11A 0.9800 . ?
C11 H11B 0.9800 . ?
C11 H11C 0.9800 . ?
C61 H61A 0.9800 . ?
C61 H61B 0.9800 . ?
C61 H61C 0.9800 . ?
Sn1A Ni1A 2.511(12) . ?
Ni1 Ni2 2.433(5) . ?
Ni2A Ni1A 2.506(16) . ?
Ni1A Sn2A 2.474(15) . ?

loop_
_geom_angle_atom_site_label_1
_geom_angle_atom_site_label_2
_geom_angle_atom_site_label_3
_geom_angle
_geom_angle_site_symmetry_1
_geom_angle_site_symmetry_3
_geom_angle_publ_flag
N1 Sn1 Ni1 107.05(16) . . ?
N2 Sn2 Ni1 101.17(15) . . ?
C45 P1 C44 105.1(3) . . ?
C45 P1 Ni1 123.8(2) . . ?
C44 P1 Ni1 112.3(2) . . ?
C45 P1 Ni2 126.6(2) . . ?
C44 P1 Ni2 117.0(2) . . ?
Ni1 P1 Ni2 68.78(13) . . ?
C45 P1 Ni2A 127.9(4) . . ?
C44 P1 Ni2A 116.8(4) . . ?
C45 P1 Ni1A 122.2(4) . . ?
C44 P1 Ni1A 112.6(4) . . ?
Ni2A P1 Ni1A 68.6(4) . . ?
C20 P2 C19 103.1(3) . . ?
C20 P2 Ni2A 123.4(4) . . ?
C19 P2 Ni2A 122.8(3) . . ?
C20 P2 Ni2 123.9(2) . . ?
C19 P2 Ni2 122.4(2) . . ?
C20 P2 Ni1 120.2(2) . . ?
C19 P2 Ni1 117.1(2) . . ?
Ni2 P2 Ni1 67.99(13) . . ?
C20 P2 Ni1A 119.6(4) . . ?
C19 P2 Ni1A 114.8(4) . . ?
Ni2A P2 Ni1A 71.2(4) . . ?
N2 Si2 C19 109.8(2) . . ?
N2 Si2 C16 112.0(2) . . ?
C19 Si2 C16 103.7(3) . . ?
N2 Si2 C13 109.4(3) . . ?
C19 Si2 C13 108.0(3) . . ?
C16 Si2 C13 113.7(3) . . ?
N1 Si1 C41 111.9(3) . . ?
N1 Si1 C44 110.1(2) . . ?
C41 Si1 C44 107.2(3) . . ?
N1 Si1 C38 110.6(3) . . ?
C41 Si1 C38 108.6(3) . . ?
C44 Si1 C38 108.3(3) . . ?
C26 N1 Si1 119.1(4) . . ?
C26 N1 Sn1 113.3(3) . . ?
Si1 N1 Sn1 127.6(3) . . ?
C26 N1 Sn1A 111.2(4) . . ?
Si1 N1 Sn1A 129.7(3) . . ?
C1 N2 Si2 127.4(4) . . ?
C1 N2 Sn2A 110.7(4) . . ?
Si2 N2 Sn2A 120.7(4) . . ?
C1 N2 Sn2 112.0(3) . . ?
Si2 N2 Sn2 119.4(3) . . ?
C51 N3 C52 111.9(5) . . ?
C51 N3 C54 125.3(5) . . ?
C52 N3 C54 122.2(5) . . ?
C53 N4 C51 112.7(5) . . ?
C53 N4 C66 122.0(5) . . ?
C51 N4 C66 125.3(5) . . ?
C31 C26 C27 119.6(5) . . ?
C31 C26 N1 121.3(5) . . ?
C27 C26 N1 119.1(5) . . ?
C5 C6 C1 120.1(6) . . ?
C5 C6 C10 118.0(6) . . ?
C1 C6 C10 121.9(6) . . ?
C2 C1 N2 121.7(5) . . ?
C2 C1 C6 118.0(6) . . ?
N2 C1 C6 120.3(5) . . ?
C71 C66 C67 122.2(5) . . ?
C71 C66 N4 119.7(5) . . ?
C67 C66 N4 117.9(5) . . ?
N3 C51 N4 102.2(5) . . ?
N3 C51 Ni2 126.4(4) . . ?
N4 C51 Ni2 131.3(4) . . ?
N3 C51 Ni2A 126.7(5) . . ?
N4 C51 Ni2A 131.0(5) . . ?
C30 C31 C26 117.9(6) . . ?
C30 C31 C35 118.6(6) . . ?
C26 C31 C35 123.4(5) . . ?
P2 C19 Si2 112.8(3) . . ?
P2 C19 H19A 109.0 . . ?
Si2 C19 H19A 109.0 . . ?
P2 C19 H19B 109.0 . . ?
Si2 C19 H19B 109.0 . . ?
H19A C19 H19B 107.8 . . ?
C28 C27 C26 118.7(6) . . ?
C28 C27 C32 118.0(6) . . ?
C26 C27 C32 123.1(5) . . ?
C52 C53 N4 106.8(5) . . ?
C52 C53 H53 126.6 . . ?
N4 C53 H53 126.6 . . ?
C25 C20 C21 117.3(6) . . ?
C25 C20 P2 121.5(5) . . ?
C21 C20 P2 121.0(5) . . ?
C18 C16 C17 110.0(5) . . ?
C18 C16 Si2 113.3(4) . . ?
C17 C16 Si2 117.7(5) . . ?
C18 C16 H16 104.9 . . ?
C17 C16 H16 104.9 . . ?
Si2 C16 H16 104.9 . . ?
C53 C52 N3 106.4(5) . . ?
C53 C52 H52 126.8 . . ?
N3 C52 H52 126.8 . . ?
C55 C54 C59 124.0(6) . . ?
C55 C54 N3 117.1(6) . . ?
C59 C54 N3 118.7(6) . . ?
C31 C35 C36 110.6(6) . . ?
C31 C35 C37 112.3(6) . . ?
C36 C35 C37 110.2(6) . . ?
C31 C35 H35 107.9 . . ?
C36 C35 H35 107.9 . . ?
C37 C35 H35 107.9 . . ?
C20 C21 C22 121.4(6) . . ?
C20 C21 H21 119.3 . . ?
C22 C21 H21 119.3 . . ?
C3 C2 C1 119.4(6) . . ?
C3 C2 C7 118.0(6) . . ?
C1 C2 C7 122.5(6) . . ?
C27 C32 C34 110.1(5) . . ?
C27 C32 C33 113.7(6) . . ?
C34 C32 C33 111.7(6) . . ?
C27 C32 H32 107.0 . . ?
C34 C32 H32 107.0 . . ?
C33 C32 H32 107.0 . . ?
C50 C45 C46 118.8(6) . . ?
C50 C45 P1 118.9(5) . . ?
C46 C45 P1 122.1(5) . . ?
C68 C67 C66 117.5(6) . . ?
C68 C67 C72 119.9(6) . . ?
C66 C67 C72 122.6(5) . . ?
C29 C30 C31 122.9(7) . . ?
C29 C30 H30 118.5 . . ?
C31 C30 H30 118.5 . . ?
C66 C71 C70 117.1(6) . . ?
C66 C71 C75 122.0(6) . . ?
C70 C71 C75 120.8(6) . . ?
C16 C17 H17A 109.5 . . ?
C16 C17 H17B 109.5 . . ?
H17A C17 H17B 109.5 . . ?
C16 C17 H17C 109.5 . . ?
H17A C17 H17C 109.5 . . ?
H17B C17 H17C 109.5 . . ?
C45 C50 C49 121.2(7) . . ?
C45 C50 H50 119.4 . . ?
C49 C50 H50 119.4 . . ?
P1 C44 Si1 119.8(3) . . ?
P1 C44 H44A 107.4 . . ?
Si1 C44 H44A 107.4 . . ?
P1 C44 H44B 107.4 . . ?
Si1 C44 H44B 107.4 . . ?
H44A C44 H44B 106.9 . . ?
C14 C13 C15 110.9(6) . . ?
C14 C13 Si2 114.5(5) . . ?
C15 C13 Si2 113.1(5) . . ?
C14 C13 H13 105.8 . . ?
C15 C13 H13 105.8 . . ?
Si2 C13 H13 105.8 . . ?
C28 C29 C30 119.0(6) . . ?
C28 C29 H29 120.5 . . ?
C30 C29 H29 120.5 . . ?
C12 C10 C6 112.3(6) . . ?
C12 C10 C11 109.8(6) . . ?
C6 C10 C11 113.2(7) . . ?
C12 C10 H10 107.0 . . ?
C6 C10 H10 107.0 . . ?
C11 C10 H10 107.0 . . ?
C54 C59 C58 116.1(7) . . ?
C54 C59 C63 121.8(6) . . ?
C58 C59 C63 122.1(6) . . ?
C69 C68 C67 120.5(7) . . ?
C69 C68 H68 119.8 . . ?
C67 C68 H68 119.8 . . ?
C70 C69 C68 121.1(6) . . ?
C70 C69 H69 119.5 . . ?
C68 C69 H69 119.5 . . ?
C76 C75 C77 107.2(6) . . ?
C76 C75 C71 112.3(6) . . ?
C77 C75 C71 114.0(6) . . ?
C76 C75 H75 107.7 . . ?
C77 C75 H75 107.7 . . ?
C71 C75 H75 107.7 . . ?
C23 C22 C21 120.6(7) . . ?
C23 C22 H22 119.7 . . ?
C21 C22 H22 119.7 . . ?
C4 C5 C6 122.3(7) . . ?
C4 C5 H5 118.9 . . ?
C6 C5 H5 118.9 . . ?
C29 C28 C27 121.7(7) . . ?
C29 C28 H28 119.1 . . ?
C27 C28 H28 119.1 . . ?
C75 C76 H76A 109.5 . . ?
C75 C76 H76B 109.5 . . ?
H76A C76 H76B 109.5 . . ?
C75 C76 H76C 109.5 . . ?
H76A C76 H76C 109.5 . . ?
H76B C76 H76C 109.5 . . ?
C42 C41 C43 109.8(7) . . ?
C42 C41 Si1 115.3(6) . . ?
C43 C41 Si1 111.5(5) . . ?
C42 C41 H41 106.6 . . ?
C43 C41 H41 106.6 . . ?
Si1 C41 H41 106.6 . . ?
C73 C72 C67 109.2(6) . . ?
C73 C72 C74 109.4(6) . . ?
C67 C72 C74 113.9(6) . . ?
C73 C72 H72 108.0 . . ?
C67 C72 H72 108.0 . . ?
C74 C72 H72 108.0 . . ?
C75 C77 H77A 109.5 . . ?
C75 C77 H77B 109.5 . . ?
H77A C77 H77B 109.5 . . ?
C75 C77 H77C 109.5 . . ?
H77A C77 H77C 109.5 . . ?
H77B C77 H77C 109.5 . . ?
C47 C46 C45 120.8(8) . . ?
C47 C46 H46 119.6 . . ?
C45 C46 H46 119.6 . . ?
C4 C3 C2 121.9(6) . . ?
C4 C3 H3 119.0 . . ?
C2 C3 H3 119.0 . . ?
C32 C34 H34A 109.5 . . ?
C32 C34 H34B 109.5 . . ?
H34A C34 H34B 109.5 . . ?
C32 C34 H34C 109.5 . . ?
H34A C34 H34C 109.5 . . ?
H34B C34 H34C 109.5 . . ?
C61 C60 C55 111.8(7) . . ?
C61 C60 C62 109.7(7) . . ?
C55 C60 C62 111.7(6) . . ?
C61 C60 H60 107.8 . . ?
C55 C60 H60 107.8 . . ?
C62 C60 H60 107.8 . . ?
C41 C43 H43A 109.5 . . ?
C41 C43 H43B 109.5 . . ?
H43A C43 H43B 109.5 . . ?
C41 C43 H43C 109.5 . . ?
H43A C43 H43C 109.5 . . ?
H43B C43 H43C 109.5 . . ?
C57 C58 C59 121.7(7) . . ?
C57 C58 H58 119.1 . . ?
C59 C58 H58 119.1 . . ?
C69 C70 C71 121.5(6) . . ?
C69 C70 H70 119.2 . . ?
C71 C70 H70 119.2 . . ?
C54 C55 C56 117.0(7) . . ?
C54 C55 C60 123.6(6) . . ?
C56 C55 C60 119.3(6) . . ?
C35 C36 H36A 109.5 . . ?
C35 C36 H36B 109.5 . . ?
H36A C36 H36B 109.5 . . ?
C35 C36 H36C 109.5 . . ?
H36A C36 H36C 109.5 . . ?
H36B C36 H36C 109.5 . . ?
C56 C57 C58 120.9(6) . . ?
C56 C57 H57 119.5 . . ?
C58 C57 H57 119.5 . . ?
C57 C56 C55 120.2(7) . . ?
C57 C56 H56 119.9 . . ?
C55 C56 H56 119.9 . . ?
C5 C4 C3 118.4(6) . . ?
C5 C4 H4 120.8 . . ?
C3 C4 H4 120.8 . . ?
C16 C18 H18A 109.5 . . ?
C16 C18 H18B 109.5 . . ?
H18A C18 H18B 109.5 . . ?
C16 C18 H18C 109.5 . . ?
H18A C18 H18C 109.5 . . ?
H18B C18 H18C 109.5 . . ?
C10 C12 H12A 109.5 . . ?
C10 C12 H12B 109.5 . . ?
H12A C12 H12B 109.5 . . ?
C10 C12 H12C 109.5 . . ?
H12A C12 H12C 109.5 . . ?
H12B C12 H12C 109.5 . . ?
C46 C47 C48 120.3(8) . . ?
C46 C47 H47 119.8 . . ?
C48 C47 H47 119.8 . . ?
C20 C25 C24 121.5(7) . . ?
C20 C25 H25 119.2 . . ?
C24 C25 H25 119.2 . . ?
C59 C63 C64 111.4(6) . . ?
C59 C63 C65 113.3(6) . . ?
C64 C63 C65 108.7(6) . . ?
C59 C63 H63 107.7 . . ?
C64 C63 H63 107.7 . . ?
C65 C63 H63 107.7 . . ?
C48 C49 C50 118.0(8) . . ?
C48 C49 H49 121.0 . . ?
C50 C49 H49 121.0 . . ?
C32 C33 H33A 109.5 . . ?
C32 C33 H33B 109.5 . . ?
H33A C33 H33B 109.5 . . ?
C32 C33 H33C 109.5 . . ?
H33A C33 H33C 109.5 . . ?
H33B C33 H33C 109.5 . . ?
C35 C37 H37A 109.5 . . ?
C35 C37 H37B 109.5 . . ?
H37A C37 H37B 109.5 . . ?
C35 C37 H37C 109.5 . . ?
H37A C37 H37C 109.5 . . ?
H37B C37 H37C 109.5 . . ?
C13 C14 H14A 109.5 . . ?
C13 C14 H14B 109.5 . . ?
H14A C14 H14B 109.5 . . ?
C13 C14 H14C 109.5 . . ?
H14A C14 H14C 109.5 . . ?
H14B C14 H14C 109.5 . . ?
C47 C48 C49 120.7(7) . . ?
C47 C48 H48 119.6 . . ?
C49 C48 H48 119.6 . . ?
C40 C38 C39 109.7(6) . . ?
C40 C38 Si1 115.0(6) . . ?
C39 C38 Si1 115.4(5) . . ?
C40 C38 H38 105.2 . . ?
C39 C38 H38 105.2 . . ?
Si1 C38 H38 105.2 . . ?
C9 C7 C8 108.6(7) . . ?
C9 C7 C2 114.1(7) . . ?
C8 C7 C2 110.1(7) . . ?
C9 C7 H7 107.9 . . ?
C8 C7 H7 107.9 . . ?
C2 C7 H7 107.9 . . ?
C23 C24 C25 119.6(7) . . ?
C23 C24 H24 120.2 . . ?
C25 C24 H24 120.2 . . ?
C72 C73 H73A 109.5 . . ?
C72 C73 H73B 109.5 . . ?
H73A C73 H73B 109.5 . . ?
C72 C73 H73C 109.5 . . ?
H73A C73 H73C 109.5 . . ?
H73B C73 H73C 109.5 . . ?
C13 C15 H15A 109.5 . . ?
C13 C15 H15B 109.5 . . ?
H15A C15 H15B 109.5 . . ?
C13 C15 H15C 109.5 . . ?
H15A C15 H15C 109.5 . . ?
H15B C15 H15C 109.5 . . ?
C72 C74 H74A 109.5 . . ?
C72 C74 H74B 109.5 . . ?
H74A C74 H74B 109.5 . . ?
C72 C74 H74C 109.5 . . ?
H74A C74 H74C 109.5 . . ?
H74B C74 H74C 109.5 . . ?
C63 C64 H64A 109.5 . . ?
C63 C64 H64B 109.5 . . ?
H64A C64 H64B 109.5 . . ?
C63 C64 H64C 109.5 . . ?
H64A C64 H64C 109.5 . . ?
H64B C64 H64C 109.5 . . ?
C38 C40 H40A 109.5 . . ?
C38 C40 H40B 109.5 . . ?
H40A C40 H40B 109.5 . . ?
C38 C40 H40C 109.5 . . ?
H40A C40 H40C 109.5 . . ?
H40B C40 H40C 109.5 . . ?
C38 C39 H39A 109.5 . . ?
C38 C39 H39B 109.5 . . ?
H39A C39 H39B 109.5 . . ?
C38 C39 H39C 109.5 . . ?
H39A C39 H39C 109.5 . . ?
H39B C39 H39C 109.5 . . ?
C22 C23 C24 119.5(7) . . ?
C22 C23 H23 120.3 . . ?
C24 C23 H23 120.3 . . ?
C41 C42 H42A 109.5 . . ?
C41 C42 H42B 109.5 . . ?
H42A C42 H42B 109.5 . . ?
C41 C42 H42C 109.5 . . ?
H42A C42 H42C 109.5 . . ?
H42B C42 H42C 109.5 . . ?
C63 C65 H65A 109.5 . . ?
C63 C65 H65B 109.5 . . ?
H65A C65 H65B 109.5 . . ?
C63 C65 H65C 109.5 . . ?
H65A C65 H65C 109.5 . . ?
H65B C65 H65C 109.5 . . ?
C7 C9 H9A 109.5 . . ?
C7 C9 H9B 109.5 . . ?
H9A C9 H9B 109.5 . . ?
C7 C9 H9C 109.5 . . ?
H9A C9 H9C 109.5 . . ?
H9B C9 H9C 109.5 . . ?
C60 C62 H62A 109.5 . . ?
C60 C62 H62B 109.5 . . ?
H62A C62 H62B 109.5 . . ?
C60 C62 H62C 109.5 . . ?
H62A C62 H62C 109.5 . . ?
H62B C62 H62C 109.5 . . ?
C7 C8 H8A 109.5 . . ?
C7 C8 H8B 109.5 . . ?
H8A C8 H8B 109.5 . . ?
C7 C8 H8C 109.5 . . ?
H8A C8 H8C 109.5 . . ?
H8B C8 H8C 109.5 . . ?
C10 C11 H11A 109.5 . . ?
C10 C11 H11B 109.5 . . ?
H11A C11 H11B 109.5 . . ?
C10 C11 H11C 109.5 . . ?
H11A C11 H11C 109.5 . . ?
H11B C11 H11C 109.5 . . ?
C60 C61 H61A 109.5 . . ?
C60 C61 H61B 109.5 . . ?
H61A C61 H61B 109.5 . . ?
C60 C61 H61C 109.5 . . ?
H61A C61 H61C 109.5 . . ?
H61B C61 H61C 109.5 . . ?
N1 Sn1A Ni1A 104.2(4) . . ?
P1 Ni1 P2 111.68(17) . . ?
P1 Ni1 Ni2 55.92(12) . . ?
P2 Ni1 Ni2 55.96(11) . . ?
P1 Ni1 Sn2 158.73(13) . . ?
P2 Ni1 Sn2 85.06(12) . . ?
Ni2 Ni1 Sn2 140.18(15) . . ?
P1 Ni1 Sn1 79.96(11) . . ?
P2 Ni1 Sn1 164.82(19) . . ?
Ni2 Ni1 Sn1 133.62(17) . . ?
Sn2 Ni1 Sn1 86.18(11) . . ?
C51 Ni2 P1 124.2(2) . . ?
C51 Ni2 P2 124.1(2) . . ?
P1 Ni2 P2 111.16(14) . . ?
C51 Ni2 Ni1 177.7(2) . . ?
P1 Ni2 Ni1 55.30(11) . . ?
P2 Ni2 Ni1 56.05(11) . . ?
C51 Ni2A P2 126.3(6) . . ?
C51 Ni2A P1 120.7(6) . . ?
P2 Ni2A P1 112.8(5) . . ?
C51 Ni2A Ni1A 177.5(7) . . ?
P2 Ni2A Ni1A 56.3(4) . . ?
P1 Ni2A Ni1A 56.8(4) . . ?
P2 Ni1A P1 106.9(5) . . ?
P2 Ni1A Sn2A 87.1(4) . . ?
P1 Ni1A Sn2A 159.1(5) . . ?
P2 Ni1A Ni2A 52.5(4) . . ?
P1 Ni1A Ni2A 54.6(4) . . ?
Sn2A Ni1A Ni2A 138.4(6) . . ?
P2 Ni1A Sn1A 166.2(6) . . ?
P1 Ni1A Sn1A 82.5(4) . . ?
Sn2A Ni1A Sn1A 86.8(4) . . ?
Ni2A Ni1A Sn1A 134.8(6) . . ?
N2 Sn2A Ni1A 99.0(5) . . ?

_refine_diff_density_max         1.163
_refine_diff_density_min         -1.172
_refine_diff_density_rms         0.121

_shelx_res_file                  
;
REM Old TITL P21c in P2(1)/c
REM SHELXT solution in P2(1)/c: R1 0.159, Rweak 0.007, Alpha 0.053
REM <I/s>   0.816 for  381 systematic absences,  Orientation as input
REM Formula found by SHELXT:  C81 N5 Si2 P2
REM  C:\XRay\2_LSNA~1\JG_050~1\new\P21c_a.res in P2(1)/c
REM wR2 = 0.2151, GooF = S = 1.058, Restrained GooF = 1.058 for all data
REM R1 = 0.0737 for 12479 Fo > 4sig(Fo) and 0.0944 for all 16233 data
REM 839 parameters refined using 0 restraints
REM Highest difference peak  1.767,  deepest hole -2.660,  1-sigma level  0.167
REM  C:\XRay\2_LSNA~1\JG_050~1\new\P21c_a.res in P2(1)/c
REM wR2 = 0.1664, GooF = S = 1.095, Restrained GooF = 1.156 for all data
REM R1 = 0.0622 for 12476 Fo > 4sig(Fo) and 0.0829 for all 16230 data
REM 848 parameters refined using 6 restraints
REM Highest difference peak  1.181,  deepest hole -1.243,  1-sigma level  0.123
TITL C:\XRay\2_LSNA~1\JG_050~1\new\P21c_a.res in P2(1)/c
    C:\XRay\2_LSNA~1\JG_050~1\new\sqz\p21c_a_sq.res
    created by SHELXL-2018/3 at 16:41:18 on 29-Sep-2025
CELL 0.71073 16.0512 26.8348 19.3631 90.000 97.223 90.000
ZERR 4.0000 0.0032 0.0054 0.0039 0.000 0.030 0.000
LATT 1
SYMM -X, 0.5+Y, 0.5-Z
SFAC C H N SI P NI SN
UNIT 308 448 16 8 8 8 8
MERG 2
OMIT -2 52
FMAP 2
GRID
PLAN 20
TEMP -123
BOND $H
OMIT        2   1   2
OMIT        2   1   3
OMIT        1   2   6
OMIT       -2   4   1
OMIT        0   1   2
OMIT        0   4   1
OMIT       -1   1   4
OMIT       -4   0   2
OMIT        0   8   4
OMIT        6   0   6
OMIT        8   1   9
SIMU 0.01 0.003 0.5 SN2 SN2A
ABIN
L.S. 20
ACTA
WGHT    0.055200   47.688999
FVAR       0.11423   0.68002
PART 1
SN1   7    0.626421    0.520605    0.348768    21.00000    0.01345    0.01867 =
         0.02215    0.00755    0.00297    0.00205
SN2   7    0.707717    0.454196    0.219197    21.00000    0.01599    0.02330 =
         0.03020   -0.00280   -0.00473   -0.00121
PART 0
P1    5    0.698676    0.615717    0.297183    11.00000    0.02280    0.02822 =
         0.03375   -0.00105    0.00528   -0.00160
P2    5    0.835387    0.543677    0.204081    11.00000    0.02506    0.03034 =
         0.02753   -0.00080    0.00462    0.00011
SI2   4    0.905567    0.456155    0.301297    11.00000    0.02274    0.03097 =
         0.03350   -0.00065   -0.00132    0.00012
SI1   4    0.498246    0.606373    0.254592    11.00000    0.02555    0.04109 =
         0.03487    0.01053    0.00032   -0.00407
N1    3    0.513532    0.557054    0.313827    11.00000    0.02068    0.03642 =
         0.03348    0.00419    0.00233   -0.00003
N2    3    0.822668    0.419273    0.263576    11.00000    0.02564    0.03382 =
         0.03071    0.00182   -0.00226    0.00024
N3    3    0.837597    0.716658    0.190225    11.00000    0.02834    0.03632 =
         0.03932    0.00795    0.00021   -0.00113
N4    3    0.952882    0.688993    0.244852    11.00000    0.02572    0.03409 =
         0.03498    0.00495    0.00555   -0.00036
C26   1    0.442671    0.538541    0.345830    11.00000    0.01844    0.03565 =
         0.03718    0.01174    0.00478    0.00442
C6    1    0.785996    0.331985    0.285175    11.00000    0.02810    0.04332 =
         0.03519    0.00247   -0.00733   -0.00044
C1    1    0.825128    0.368025    0.246062    11.00000    0.02671    0.03023 =
         0.03488   -0.00208   -0.00573   -0.00157
C66   1    1.015629    0.659371    0.287854    11.00000    0.01900    0.03499 =
         0.04412    0.00431    0.00135   -0.00468
C51   1    0.869837    0.675710    0.227047    11.00000    0.02242    0.03377 =
         0.02925    0.00127    0.00387   -0.00100
C31   1    0.421752    0.558892    0.408566    11.00000    0.03006    0.03842 =
         0.04462    0.01370    0.00762    0.00465
C19   1    0.929470    0.506511    0.237835    11.00000    0.02359    0.03497 =
         0.03680   -0.00265    0.00297    0.00026
AFIX  23
H19A  2    0.972809    0.529122    0.261373    11.00000   -1.20000
H19B  2    0.952810    0.490794    0.198182    11.00000   -1.20000
AFIX   0
C27   1    0.393377    0.498866    0.313010    11.00000    0.02159    0.03906 =
         0.04546    0.00751   -0.00401    0.00020
C53   1    0.970820    0.735440    0.220603    11.00000    0.03111    0.03995 =
         0.04169    0.00931    0.00300   -0.00755
AFIX  43
H53   2    1.023623    0.751897    0.227271    11.00000   -1.20000
AFIX   0
C20   1    0.819656    0.527888    0.110735    11.00000    0.03433    0.03870 =
         0.03020   -0.00394    0.00322    0.00502
C16   1    0.876737    0.492582    0.379147    11.00000    0.03087    0.03902 =
         0.03060   -0.00150   -0.00174    0.00047
AFIX  13
H16   2    0.828335    0.514020    0.359960    11.00000   -1.20000
AFIX   0
C52   1    0.898799    0.753172    0.185434    11.00000    0.03086    0.04283 =
         0.04789    0.01689    0.00535   -0.00650
AFIX  43
H52   2    0.891256    0.784287    0.162082    11.00000   -1.20000
AFIX   0
C54   1    0.749381    0.725580    0.167681    11.00000    0.02546    0.03088 =
         0.04294    0.01747   -0.00085   -0.00500
C35   1    0.476173    0.596705    0.451819    11.00000    0.04552    0.04222 =
         0.04104    0.00290    0.01440    0.00287
AFIX  13
H35   2    0.517261    0.610601    0.422123    11.00000   -1.20000
AFIX   0
C21   1    0.885686    0.530245    0.070810    11.00000    0.04232    0.05312 =
         0.03603    0.00220    0.00628   -0.00227
AFIX  43
H21   2    0.940125    0.539019    0.092451    11.00000   -1.20000
AFIX   0
C2    1    0.863272    0.351254    0.188105    11.00000    0.03027    0.03523 =
         0.04625   -0.00510    0.00829   -0.00300
C32   1    0.418410    0.469748    0.251738    11.00000    0.03547    0.04306 =
         0.04347    0.00157   -0.00421   -0.00679
AFIX  13
H32   2    0.462505    0.489691    0.232080    11.00000   -1.20000
AFIX   0
C45   1    0.691979    0.632654    0.387773    11.00000    0.03340    0.03915 =
         0.04044   -0.00628    0.00882   -0.01020
C67   1    1.027115    0.668427    0.360559    11.00000    0.02655    0.04034 =
         0.04240    0.01027    0.00452   -0.00677
C30   1    0.349317    0.540810    0.434303    11.00000    0.03396    0.05496 =
         0.05296    0.01511    0.01976    0.01600
AFIX  43
H30   2    0.334102    0.554744    0.476049    11.00000   -1.20000
AFIX   0
C71   1    1.066626    0.626313    0.256256    11.00000    0.02154    0.04155 =
         0.04763   -0.00188    0.00520   -0.00177
C17   1    0.844634    0.463051    0.438272    11.00000    0.05729    0.04819 =
         0.03372   -0.00079    0.00732   -0.00198
AFIX 137
H17A  2    0.890279    0.442602    0.461719    11.00000   -1.50000
H17B  2    0.798187    0.441450    0.419068    11.00000   -1.50000
H17C  2    0.824924    0.486234    0.471807    11.00000   -1.50000
AFIX   0
C50   1    0.742370    0.608168    0.439744    11.00000    0.04000    0.04424 =
         0.03895   -0.00685    0.00787   -0.01509
AFIX  43
H50   2    0.775316    0.580720    0.428145    11.00000   -1.20000
AFIX   0
C44   1    0.601760    0.639481    0.248291    11.00000    0.02826    0.03434 =
         0.04702    0.00951    0.00492    0.00149
AFIX  23
H44A  2    0.610186    0.640177    0.198522    11.00000   -1.20000
H44B  2    0.595102    0.674482    0.262801    11.00000   -1.20000
AFIX   0
C13   1    1.003692    0.415960    0.321793    11.00000    0.03268    0.03937 =
         0.05576   -0.00879   -0.00206    0.00564
AFIX  13
H13   2    1.004596    0.393306    0.280888    11.00000   -1.20000
AFIX   0
C29   1    0.299736    0.503977    0.401803    11.00000    0.02428    0.05226 =
         0.07426    0.01640    0.01644    0.00123
AFIX  43
H29   2    0.250903    0.493034    0.420471    11.00000   -1.20000
AFIX   0
C10   1    0.739517    0.346668    0.346133    11.00000    0.05791    0.04186 =
         0.03902   -0.00143    0.00718   -0.01250
AFIX  13
H10   2    0.746456    0.383480    0.352504    11.00000   -1.20000
AFIX   0
C59   1    0.711604    0.701681    0.107841    11.00000    0.03372    0.03591 =
         0.04591    0.01713    0.00192   -0.00585
C68   1    1.089545    0.640784    0.401350    11.00000    0.03973    0.05450 =
         0.04916    0.01143    0.00034   -0.00281
AFIX  43
H68   2    1.098074    0.645336    0.450386    11.00000   -1.20000
AFIX   0
C69   1    1.138217    0.607290    0.370830    11.00000    0.02965    0.04936 =
         0.06258    0.00909   -0.00651    0.00799
AFIX  43
H69   2    1.180098    0.588906    0.399105    11.00000   -1.20000
AFIX   0
C75   1    1.058606    0.619737    0.177209    11.00000    0.02615    0.05268 =
         0.06250   -0.01509    0.00320    0.00088
AFIX  13
H75   2    0.997399    0.619218    0.159298    11.00000   -1.20000
AFIX   0
C22   1    0.873755    0.520030   -0.000158    11.00000    0.05950    0.07346 =
         0.03560   -0.00132    0.01193    0.01414
AFIX  43
H22   2    0.920183    0.521299   -0.026079    11.00000   -1.20000
AFIX   0
C5    1    0.786285    0.281750    0.266310    11.00000    0.02923    0.04123 =
         0.05411    0.00363   -0.00652    0.00214
AFIX  43
H5    2    0.760529    0.258149    0.293437    11.00000   -1.20000
AFIX   0
C28   1    0.321605    0.483214    0.342109    11.00000    0.03211    0.04040 =
         0.06899    0.01087    0.00361   -0.00275
AFIX  43
H28   2    0.287483    0.457562    0.319689    11.00000   -1.20000
AFIX   0
C76   1    1.098336    0.662427    0.141707    11.00000    0.06917    0.06214 =
         0.04805   -0.00362    0.01480    0.00532
AFIX 137
H76A  2    1.158000    0.664784    0.159896    11.00000   -1.50000
H76B  2    1.070076    0.693669    0.150878    11.00000   -1.50000
H76C  2    1.092594    0.656403    0.091414    11.00000   -1.50000
AFIX   0
C41   1    0.456908    0.584010    0.163803    11.00000    0.04546    0.05494 =
         0.04842    0.01704   -0.00154   -0.00563
AFIX  13
H41   2    0.407993    0.561817    0.168851    11.00000   -1.20000
AFIX   0
C72   1    0.975281    0.706952    0.395133    11.00000    0.04449    0.04657 =
         0.04038    0.00346    0.00326   -0.00131
AFIX  13
H72   2    0.959968    0.734406    0.360964    11.00000   -1.20000
AFIX   0
C77   1    1.097175    0.571696    0.153970    11.00000    0.04015    0.06826 =
         0.08004   -0.02806    0.02536   -0.01146
AFIX 137
H77A  2    1.088858    0.569762    0.103027    11.00000   -1.50000
H77B  2    1.070071    0.543095    0.173362    11.00000   -1.50000
H77C  2    1.157423    0.571306    0.170562    11.00000   -1.50000
AFIX   0
C46   1    0.641962    0.672286    0.405804    11.00000    0.04221    0.05061 =
         0.05849   -0.01822    0.01069   -0.00487
AFIX  43
H46   2    0.605653    0.688835    0.370564    11.00000   -1.20000
AFIX   0
C3    1    0.861122    0.300027    0.171346    11.00000    0.03480    0.04915 =
         0.05446   -0.01374    0.00929    0.00560
AFIX  43
H3    2    0.886873    0.288979    0.132506    11.00000   -1.20000
AFIX   0
C34   1    0.458722    0.420493    0.276597    11.00000    0.05884    0.04647 =
         0.05172   -0.00585   -0.00487   -0.00095
AFIX 137
H34A  2    0.509483    0.427024    0.309034    11.00000   -1.50000
H34B  2    0.473627    0.401677    0.236541    11.00000   -1.50000
H34C  2    0.418996    0.401080    0.300213    11.00000   -1.50000
AFIX   0
C60   1    0.752475    0.788759    0.267825    11.00000    0.05039    0.04853 =
         0.05100   -0.00087    0.00245    0.01292
AFIX  13
H60   2    0.806822    0.771586    0.283651    11.00000   -1.20000
AFIX   0
C43   1    0.522239    0.551753    0.132509    11.00000    0.07253    0.07505 =
         0.04452    0.01082    0.01408    0.00381
AFIX 137
H43A  2    0.493808    0.530982    0.095103    11.00000   -1.50000
H43B  2    0.551364    0.530364    0.168849    11.00000   -1.50000
H43C  2    0.563082    0.573404    0.113677    11.00000   -1.50000
AFIX   0
C58   1    0.626944    0.712754    0.087718    11.00000    0.03844    0.05055 =
         0.05687    0.02373   -0.00944   -0.01490
AFIX  43
H58   2    0.598122    0.696732    0.047941    11.00000   -1.20000
AFIX   0
C70   1    1.127378    0.599920    0.300140    11.00000    0.02356    0.04823 =
         0.06787   -0.00566    0.00480    0.00586
AFIX  43
H70   2    1.161835    0.576390    0.280477    11.00000   -1.20000
AFIX   0
C55   1    0.708794    0.760048    0.205485    11.00000    0.03297    0.03837 =
         0.05397    0.01803    0.00871    0.00514
C36   1    0.525745    0.571640    0.514514    11.00000    0.05663    0.05657 =
         0.04565    0.00717    0.00238   -0.00729
AFIX 137
H36A  2    0.486903    0.554954    0.542190    11.00000   -1.50000
H36B  2    0.558069    0.596805    0.543155    11.00000   -1.50000
H36C  2    0.564185    0.547021    0.498567    11.00000   -1.50000
AFIX   0
C57   1    0.584169    0.746340    0.124114    11.00000    0.02974    0.05366 =
         0.07488    0.03140    0.00086    0.00508
AFIX  43
H57   2    0.526620    0.752987    0.109042    11.00000   -1.20000
AFIX   0
C56   1    0.623487    0.770233    0.181662    11.00000    0.03418    0.04144 =
         0.06685    0.02147    0.00806    0.00507
AFIX  43
H56   2    0.593431    0.793716    0.205676    11.00000   -1.20000
AFIX   0
C4    1    0.822478    0.265323    0.209964    11.00000    0.02703    0.03721 =
         0.07394   -0.01115   -0.00520    0.00212
AFIX  43
H4    2    0.821136    0.231036    0.197662    11.00000   -1.20000
AFIX   0
C18   1    0.945109    0.529308    0.409068    11.00000    0.04706    0.05434 =
         0.04922   -0.01524   -0.00110   -0.01270
AFIX 137
H18A  2    0.924031    0.549714    0.445099    11.00000   -1.50000
H18B  2    0.960195    0.550920    0.371774    11.00000   -1.50000
H18C  2    0.994797    0.510763    0.429453    11.00000   -1.50000
AFIX   0
C12   1    0.646317    0.336525    0.331739    11.00000    0.04743    0.09407 =
         0.05194   -0.00791    0.00753    0.01824
AFIX 137
H12A  2    0.623433    0.352856    0.288182    11.00000   -1.50000
H12B  2    0.618311    0.349627    0.370068    11.00000   -1.50000
H12C  2    0.636783    0.300516    0.327635    11.00000   -1.50000
AFIX   0
C47   1    0.644872    0.687388    0.473597    11.00000    0.05468    0.07152 =
         0.06702   -0.03187    0.00955   -0.00320
AFIX  43
H47   2    0.610041    0.713968    0.485125    11.00000   -1.20000
AFIX   0
C25   1    0.741044    0.516563    0.076647    11.00000    0.04224    0.06532 =
         0.03710   -0.00939    0.00063    0.00511
AFIX  43
H25   2    0.694236    0.516101    0.102180    11.00000   -1.20000
AFIX   0
C63   1    0.760182    0.667077    0.066131    11.00000    0.05133    0.05735 =
         0.03881    0.00591   -0.00009   -0.00141
AFIX  13
H63   2    0.792918    0.643741    0.099484    11.00000   -1.20000
AFIX   0
C49   1    0.745991    0.623034    0.509723    11.00000    0.06350    0.06690 =
         0.04222    0.00022    0.00932   -0.02860
AFIX  43
H49   2    0.780003    0.605645    0.545579    11.00000   -1.20000
AFIX   0
C33   1    0.345862    0.462067    0.192391    11.00000    0.05843    0.06961 =
         0.05225    0.00778   -0.01850   -0.01144
AFIX 137
H33A  2    0.301966    0.441670    0.209246    11.00000   -1.50000
H33B  2    0.367131    0.445150    0.153304    11.00000   -1.50000
H33C  2    0.322427    0.494505    0.176942    11.00000   -1.50000
AFIX   0
C37   1    0.424036    0.640763    0.475768    11.00000    0.07660    0.05448 =
         0.06067   -0.00298    0.02251    0.01075
AFIX 137
H37A  2    0.384463    0.652480    0.436448    11.00000   -1.50000
H37B  2    0.461857    0.668020    0.492639    11.00000   -1.50000
H37C  2    0.392880    0.629596    0.513332    11.00000   -1.50000
AFIX   0
C14   1    1.002946    0.381954    0.384843    11.00000    0.05070    0.06725 =
         0.07737    0.02539   -0.00157    0.01970
AFIX 137
H14A  2    1.052195    0.360071    0.388783    11.00000   -1.50000
H14B  2    0.951738    0.361698    0.379193    11.00000   -1.50000
H14C  2    1.004424    0.402247    0.427058    11.00000   -1.50000
AFIX   0
C48   1    0.697836    0.664334    0.524977    11.00000    0.06659    0.08586 =
         0.05007   -0.03335    0.01573   -0.02355
AFIX  43
H48   2    0.701963    0.676455    0.571379    11.00000   -1.20000
AFIX   0
C38   1    0.420960    0.653587    0.283691    11.00000    0.03302    0.05452 =
         0.06944    0.02422    0.01464    0.01064
AFIX  13
H38   2    0.435950    0.656466    0.335246    11.00000   -1.20000
AFIX   0
C7    1    0.901594    0.386773    0.139794    11.00000    0.07297    0.05125 =
         0.04699   -0.01393    0.02538   -0.01023
AFIX  13
H7    2    0.902374    0.420830    0.160829    11.00000   -1.20000
AFIX   0
C24   1    0.728807    0.505740    0.005227    11.00000    0.05149    0.08722 =
         0.04906   -0.02318   -0.01694    0.01662
AFIX  43
H24   2    0.674664    0.496765   -0.016841    11.00000   -1.20000
AFIX   0
C73   1    0.894535    0.682777    0.411797    11.00000    0.04826    0.06452 =
         0.05695   -0.01473    0.00797   -0.00749
AFIX 137
H73A  2    0.907864    0.657085    0.447445    11.00000   -1.50000
H73B  2    0.865257    0.667528    0.369563    11.00000   -1.50000
H73C  2    0.858419    0.708128    0.429127    11.00000   -1.50000
AFIX   0
C15   1    1.085791    0.446182    0.326809    11.00000    0.02622    0.05195 =
         0.13091    0.01504   -0.00406    0.00541
AFIX 137
H15A  2    1.087610    0.469903    0.365451    11.00000   -1.50000
H15B  2    1.088138    0.464378    0.283214    11.00000   -1.50000
H15C  2    1.133870    0.423497    0.334953    11.00000   -1.50000
AFIX   0
C74   1    1.021756    0.730052    0.461464    11.00000    0.06046    0.06126 =
         0.05041   -0.00601    0.00483   -0.01492
AFIX 137
H74A  2    1.027473    0.705173    0.498810    11.00000   -1.50000
H74B  2    0.989900    0.758683    0.475489    11.00000   -1.50000
H74C  2    1.077610    0.741071    0.452502    11.00000   -1.50000
AFIX   0
C64   1    0.822845    0.695780    0.027784    11.00000    0.06407    0.07789 =
         0.05957   -0.01257    0.01275   -0.00997
AFIX 137
H64A  2    0.792465    0.719484   -0.004677    11.00000   -1.50000
H64B  2    0.853975    0.672322    0.001887    11.00000   -1.50000
H64C  2    0.862205    0.713906    0.061598    11.00000   -1.50000
AFIX   0
C40   1    0.329078    0.637181    0.273166    11.00000    0.03143    0.07807 =
         0.11264    0.03883    0.01901    0.01317
AFIX 137
H40A  2    0.294570    0.662280    0.292942    11.00000   -1.50000
H40B  2    0.323519    0.605172    0.296522    11.00000   -1.50000
H40C  2    0.310217    0.633568    0.223285    11.00000   -1.50000
AFIX   0
C39   1    0.428344    0.706569    0.255655    11.00000    0.04520    0.06159 =
         0.09236    0.02561    0.02384    0.01823
AFIX 137
H39A  2    0.419686    0.705926    0.204652    11.00000   -1.50000
H39B  2    0.484347    0.719815    0.271663    11.00000   -1.50000
H39C  2    0.385724    0.727862    0.272712    11.00000   -1.50000
AFIX   0
C23   1    0.796020    0.508207   -0.032901    11.00000    0.07610    0.08723 =
         0.03179   -0.00691   -0.00024    0.02635
AFIX  43
H23   2    0.788098    0.501717   -0.081516    11.00000   -1.20000
AFIX   0
C42   1    0.424436    0.625138    0.112102    11.00000    0.07781    0.07132 =
         0.05126    0.02086   -0.01831   -0.00199
AFIX 137
H42A  2    0.470721    0.647581    0.104875    11.00000   -1.50000
H42B  2    0.380109    0.644050    0.130843    11.00000   -1.50000
H42C  2    0.401766    0.610014    0.067612    11.00000   -1.50000
AFIX   0
C65   1    0.703293    0.635247    0.012627    11.00000    0.07712    0.06612 =
         0.05160   -0.00053   -0.00296   -0.01245
AFIX 137
H65A  2    0.664867    0.615331    0.036926    11.00000   -1.50000
H65B  2    0.738233    0.613045   -0.011823    11.00000   -1.50000
H65C  2    0.670782    0.657225   -0.021076    11.00000   -1.50000
AFIX   0
C9    1    0.989494    0.373879    0.128354    11.00000    0.07217    0.10714 =
         0.07978   -0.01127    0.03530   -0.03142
AFIX 137
H9A   2    0.989548    0.342076    0.103481    11.00000   -1.50000
H9B   2    1.024574    0.371019    0.173405    11.00000   -1.50000
H9C   2    1.011941    0.400095    0.100681    11.00000   -1.50000
AFIX   0
C62   1    0.772542    0.842443    0.248446    11.00000    0.07347    0.05996 =
         0.10560   -0.01979   -0.00757    0.00091
AFIX 137
H62A  2    0.806033    0.842148    0.209477    11.00000   -1.50000
H62B  2    0.804343    0.858887    0.288616    11.00000   -1.50000
H62C  2    0.720077    0.860612    0.234857    11.00000   -1.50000
AFIX   0
C8    1    0.847588    0.388815    0.069686    11.00000    0.10184    0.06231 =
         0.05774    0.00466    0.02427    0.00037
AFIX 137
H8A   2    0.870125    0.413921    0.040296    11.00000   -1.50000
H8B   2    0.789926    0.397696    0.076380    11.00000   -1.50000
H8C   2    0.847824    0.356145    0.047091    11.00000   -1.50000
AFIX   0
C11   1    0.775430    0.322202    0.414797    11.00000    0.05821    0.16750 =
         0.04856    0.02037   -0.00074   -0.00213
AFIX 137
H11A  2    0.741942    0.332076    0.451505    11.00000   -1.50000
H11B  2    0.833703    0.332966    0.427384    11.00000   -1.50000
H11C  2    0.773660    0.285883    0.409509    11.00000   -1.50000
AFIX   0
C61   1    0.700796    0.788995    0.328265    11.00000    0.10881    0.10177 =
         0.07053   -0.01750    0.02324    0.00116
AFIX 137
H61A  2    0.643618    0.800249    0.311951    11.00000   -1.50000
H61B  2    0.726538    0.811639    0.364542    11.00000   -1.50000
H61C  2    0.698850    0.755248    0.347342    11.00000   -1.50000
PART 2
AFIX   0
SN1A  7    0.629754    0.514877    0.350499   -21.00000    0.04967    0.12348 =
         0.07814    0.00270    0.00080   -0.01471
PART 1
NI1   6    0.729720    0.542368    0.264384    21.00000    0.01061    0.01693 =
         0.02054    0.00019    0.00237   -0.00177
NI2   6    0.810189    0.616825    0.245138    21.00000    0.00909    0.01885 =
         0.01798    0.00033    0.00138   -0.00096
PART 2
NI2A  6    0.810627    0.614532    0.242823   -21.00000    0.05723
NI1A  6    0.729404    0.537758    0.265534   -21.00000    0.05368
SN2A  7    0.707455    0.452502    0.218036   -21.00000    0.25317
HKLF 4


REM  C:\XRay\2_LSNA~1\JG_050~1\new\P21c_a.res in P2(1)/c
REM wR2 = 0.1656, GooF = S = 1.084, Restrained GooF = 1.136 for all data
REM R1 = 0.0618 for 12476 Fo > 4sig(Fo) and 0.0825 for all 16230 data
REM 848 parameters refined using 6 restraints

END

WGHT      0.0552     47.6791

REM Highest difference peak  1.163,  deepest hole -1.172,  1-sigma level  0.121
Q1    1   0.8203  0.5834  0.2238  11.00000  0.05    1.16
Q2    1   0.7199  0.5118  0.2847  11.00000  0.05    1.01
Q3    1   0.8263  0.6422  0.2118  11.00000  0.05    0.99
Q4    1   0.6497  0.4785  0.3294  11.00000  0.05    0.93
Q5    1   0.6182  0.4823  0.3742  11.00000  0.05    0.92
Q6    1   0.7996  0.5848  0.2694  11.00000  0.05    0.89
Q7    1   0.5270  0.5779  0.2402  11.00000  0.05    0.88
Q8    1   0.7147  0.5693  0.2880  11.00000  0.05    0.85
Q9    1   0.7076  0.5907  0.3292  11.00000  0.05    0.83
Q10   1   0.8277  0.5206  0.1709  11.00000  0.05    0.81
Q11   1   0.7044  0.6294  0.3381  11.00000  0.05    0.78
Q12   1   0.7988  0.6406  0.2743  11.00000  0.05    0.76
Q13   1   0.6118  0.5400  0.3786  11.00000  0.05    0.69
Q14   1   0.7457  0.5113  0.2382  11.00000  0.05    0.68
Q15   1   0.7044  0.5382  0.2272  11.00000  0.05    0.68
Q16   1   0.7377  0.5680  0.2397  11.00000  0.05    0.67
Q17   1   0.9074  0.4317  0.2710  11.00000  0.05    0.67
Q18   1   0.6521  0.5402  0.3241  11.00000  0.05    0.65
Q19   1   0.7842  0.5388  0.2199  11.00000  0.05    0.61
Q20   1   1.0115  0.3619  0.3362  11.00000  0.05    0.61
;
_shelx_res_checksum              31850

_shelx_fab_file                  
;
  -19    9    3      1.12      0.00
  -19    9    4     -0.16      0.00
  -19    8    3      0.36      0.00
  -19    8    6     -2.62      0.00
  -19    7    1     -0.58      0.00
  -19    7    2      0.08      0.00
  -19    7    3      0.11      0.00
  -19    7    4      0.22      0.00
  -19    7    5      1.22      0.00
  -19    7    6     -0.89      0.00
  -19    7    7      2.55      0.00
  -19    6    3     -2.18      0.00
  -19    6    4      1.44      0.00
  -19    6    5     -1.58      0.00
  -19    6    6      1.47      0.00
  -19    5    1     -0.18      0.00
  -19    5    2      1.28      0.00
  -19    5    3     -0.94      0.00
  -19    5    5     -2.02      0.00
  -19    5    6      1.57      0.00
  -19    5    7     -2.13      0.00
  -19    5    8      0.64      0.00
  -19    4    1      1.11      0.00
  -19    4    2      0.25      0.00
  -19    4    3      1.23      0.00
  -19    4    4      0.03      0.00
  -19    4    5      0.52      0.00
  -19    4    6     -0.11      0.00
  -19    4    7      0.11      0.00
  -19    4    8      0.37      0.00
  -19    3    1     -0.65      0.00
  -19    3    2     -1.32      0.00
  -19    3    3     -0.56      0.00
  -19    3    4     -0.77      0.00
  -19    3    5      0.62      0.00
  -19    3    6     -0.66      0.00
  -19    3    7      0.63      0.00
  -19    3    9      1.15      0.00
  -19    2    1      0.70      0.00
  -19    2    2      0.44      0.00
  -19    2    3     -1.16      0.00
  -19    2    4      0.83      0.00
  -19    2    5     -1.70      0.00
  -19    2    6      0.75      0.00
  -19    2    7     -0.05      0.00
  -19    2    8     -0.12      0.00
  -19    2    9      1.57      0.00
  -19    1    1      1.67      0.00
  -19    1    2      0.73      0.00
  -19    1    3      1.08      0.00
  -19    1    4      2.39      0.00
  -19    1    5     -0.21      0.00
  -19    1    6      2.35      0.00
  -19    1    7     -1.39      0.00
  -19    1    8      0.63      0.00
  -19    0    2     -3.22      0.00
  -19    0    6      0.43      0.00
  -19    0    8      1.17      0.00
  -19    1    9      0.01      0.00
  -19    3    8     -2.25      0.00
  -19    6    1     -0.66      0.00
  -19    6    2      0.73      0.00
  -19    6    7     -0.10      0.00
  -19    8    1     -0.45      0.00
  -19    8    2     -0.54      0.00
  -19    8    4     -2.03      0.00
  -19    8    5      1.50      0.00
  -19    9    2      1.18      0.00
  -18   12    6      0.81      0.00
  -18   12    7     -0.95      0.00
  -18   11    5     -0.70      0.00
  -18   11    6      0.43      0.00
  -18   11    7     -0.87      0.00
  -18   11    8      0.99      0.00
  -18   10    3      0.02      0.00
  -18   10    4      0.76      0.00
  -18   10    5      0.53      0.00
  -18   10    6     -0.40      0.00
  -18   10    7      0.71      0.00
  -18   10    8     -0.32      0.00
  -18   10    9     -0.05      0.00
  -18    9    2     -0.54      0.00
  -18    9    3      0.41      0.00
  -18    9    4     -0.08      0.00
  -18    9    5     -0.41      0.00
  -18    9    6     -1.49      0.00
  -18    9    7      1.34      0.00
  -18    9    8     -1.92      0.00
  -18    9    9      1.08      0.00
  -18    9   10     -0.86      0.00
  -18    8    2     -1.06      0.00
  -18    8    3     -0.62      0.00
  -18    8    5     -0.85      0.00
  -18    8    6      1.15      0.00
  -18    8    7      0.27      0.00
  -18    8    8     -0.56      0.00
  -18    8    9      0.59      0.00
  -18    8   10     -0.93      0.00
  -18    7    1      0.67      0.00
  -18    7    2      0.74      0.00
  -18    7    4      0.61      0.00
  -18    7    5     -1.44      0.00
  -18    7    7     -1.24      0.00
  -18    7    8      2.62      0.00
  -18    7    9     -0.54      0.00
  -18    7   10      1.62      0.00
   18    6    0     -0.36      0.00
  -18    6    1      0.02      0.00
  -18    6    2     -0.55      0.00
  -18    6    3      0.52      0.00
  -18    6    4     -1.07      0.00
  -18    6    5     -0.43      0.00
  -18    6    6     -0.39      0.00
  -18    6    7     -1.68      0.00
  -18    6    8      0.69      0.00
  -18    6   10      0.71      0.00
   18    5    0      0.11      0.00
  -18    5    1      1.02      0.00
  -18    5    2     -0.20      0.00
  -18    5    3      1.94      0.00
  -18    5    5      1.94      0.00
  -18    5    6     -2.10      0.00
  -18    5    7      1.14      0.00
  -18    5    8     -1.80      0.00
  -18    5    9      0.41      0.00
  -18    5   10     -0.01      0.00
   18    4    0      0.42      0.00
  -18    4    1     -0.78      0.00
  -18    4    2     -0.88      0.00
  -18    4    3     -0.12      0.00
  -18    4    4     -0.48      0.00
  -18    4    5      1.09      0.00
  -18    4    6     -0.01      0.00
  -18    4    7      2.36      0.00
  -18    4    8     -0.91      0.00
  -18    4    9      1.85      0.00
  -18    4   10     -0.40      0.00
  -18    4   12      0.23      0.00
   18    3    0     -0.98      0.00
  -18    3    2      1.07      0.00
  -18    3    3     -1.00      0.00
  -18    3    4      0.41      0.00
  -18    3    5     -1.83      0.00
  -18    3    6      0.47      0.00
  -18    3    8      0.58      0.00
  -18    3    9     -0.27      0.00
  -18    3   10      0.62      0.00
  -18    3   12     -0.97      0.00
   18    2    0     -0.20      0.00
  -18    2    1     -0.82      0.00
  -18    2    2      0.59      0.00
  -18    2    3      0.56      0.00
  -18    2    5      0.74      0.00
  -18    2    7     -0.53      0.00
  -18    2    8      1.02      0.00
  -18    2    9     -2.82      0.00
  -18    2   10      0.13      0.00
  -18    2   12     -1.85      0.00
   18    1    0     -0.63      0.00
  -18    1    1     -0.04      0.00
  -18    1    2     -0.53      0.00
  -18    1    3     -0.59      0.00
  -18    1    5      1.18      0.00
  -18    1    6     -1.64      0.00
  -18    1    8      0.55      0.00
  -18    1    9      0.97      0.00
  -18    1   10      2.26      0.00
  -18    1   12      0.55      0.00
   18    0    0     -0.65      0.00
  -18    0    2      1.15      0.00
  -18    0    4     -1.20      0.00
  -18    0    6     -3.44      0.00
  -18    0    8     -3.73      0.00
  -18    0   10      0.75      0.00
  -18    0   12      2.35      0.00
  -18    1    4     -2.22      0.00
  -18    1    7      1.80      0.00
  -18    2    6      1.52      0.00
  -18    3    1     -0.31      0.00
  -18    3    7     -1.65      0.00
  -18    5    4     -1.22      0.00
  -18    6    9     -2.59      0.00
   18    7    0      0.11      0.00
  -18    7    3     -0.06      0.00
  -18    7    6      2.87      0.00
   18    8    0      0.10      0.00
  -18    8    1     -0.09      0.00
  -18    8    4      0.80      0.00
  -18    9    1     -0.71      0.00
   18   10    0      0.23      0.00
  -18   10    1      1.00      0.00
  -18   10    2      0.66      0.00
   18   11    0      0.15      0.00
  -18   11    1      0.38      0.00
  -18   11    2      0.68      0.00
  -18   11    3     -0.79      0.00
  -18   11    4      0.76      0.00
   18   12    0     -0.39      0.00
  -18   12    1     -0.47      0.00
  -18   12    2      0.41      0.00
  -18   12    3     -0.36      0.00
  -18   12    4      0.43      0.00
  -18   12    5     -0.36      0.00
   18   13    0      0.01      0.00
  -18   13    1     -1.39      0.00
  -18   13    2     -0.36      0.00
  -18   13    3     -0.60      0.00
  -18   13    4     -0.98      0.00
  -18   13    5     -0.94      0.00
  -18   13    6     -0.58      0.00
  -17   13    8      0.60      0.00
  -17   13    9     -0.31      0.00
  -17   12    6      0.32      0.00
  -17   12    7      0.51      0.00
  -17   12    8     -0.23      0.00
  -17   12    9     -0.40      0.00
  -17   11    4      0.45      0.00
  -17   11    5     -0.39      0.00
  -17   11    6     -0.25      0.00
  -17   11    7      1.02      0.00
  -17   11    8     -1.03      0.00
  -17   11    9      1.93      0.00
  -17   10    3     -0.57      0.00
  -17   10    4      0.18      0.00
  -17   10    5     -0.85      0.00
  -17   10    6     -0.30      0.00
  -17   10    7     -0.86      0.00
  -17   10    8     -1.31      0.00
  -17   10    9      0.68      0.00
  -17   10   12      0.35      0.00
  -17    9    1      1.53      0.00
  -17    9    2      0.39      0.00
  -17    9    4     -0.10      0.00
  -17    9    5      0.15      0.00
  -17    9    6      1.83      0.00
  -17    9    9     -0.66      0.00
  -17    9   11      0.02      0.00
  -17    9   12     -0.90      0.00
   17    8    0     -0.57      0.00
  -17    8    2     -0.58      0.00
  -17    8    3      0.44      0.00
  -17    8    4     -0.86      0.00
  -17    8    5      0.71      0.00
  -17    8    6     -0.11      0.00
  -17    8    8      3.05      0.00
  -17    8    9     -1.42      0.00
  -17    8   11      0.92      0.00
  -17    8   12      0.70      0.00
  -17    8   13      1.54      0.00
   17    7    1      0.17      0.00
   17    7    0     -1.10      0.00
  -17    7    2      0.14      0.00
  -17    7    3      0.28      0.00
  -17    7    5      1.33      0.00
  -17    7    6     -3.36      0.00
  -17    7    8     -1.65      0.00
  -17    7   11     -1.77      0.00
  -17    7   12     -0.02      0.00
  -17    7   13     -0.49      0.00
   17    6    1      0.55      0.00
   17    6    0      0.63      0.00
  -17    6    1     -0.21      0.00
  -17    6    2      0.63      0.00
  -17    6    3      0.72      0.00
  -17    6    4      0.42      0.00
  -17    6    5      1.91      0.00
  -17    6    6     -1.84      0.00
  -17    6    7      3.43      0.00
  -17    6    8     -1.80      0.00
  -17    6    9      1.69      0.00
  -17    6   11      0.06      0.00
  -17    6   13     -2.44      0.00
   17    5    1     -0.69      0.00
   17    5    0      0.16      0.00
  -17    5    1     -0.75      0.00
  -17    5    2      0.27      0.00
  -17    5    4      0.45      0.00
  -17    5    5     -0.95      0.00
  -17    5    6      0.12      0.00
  -17    5    7      1.15      0.00
  -17    5    8      0.20      0.00
  -17    5    9      1.63      0.00
  -17    5   11      2.48      0.00
  -17    5   12      0.82      0.00
  -17    5   13      0.68      0.00
  -17    5   14      0.92      0.00
   17    4    1     -1.86      0.00
  -17    4    1     -0.74      0.00
  -17    4    2      1.06      0.00
  -17    4    3     -1.24      0.00
  -17    4    4      1.82      0.00
  -17    4    6      1.45      0.00
  -17    4    7     -1.72      0.00
  -17    4    8      0.46      0.00
  -17    4    9     -3.04      0.00
  -17    4   11     -0.27      0.00
  -17    4   12     -0.88      0.00
  -17    4   13      1.23      0.00
  -17    4   14      0.93      0.00
   17    3    1      2.04      0.00
   17    3    0      1.41      0.00
  -17    3    1      0.41      0.00
  -17    3    2      0.01      0.00
  -17    3    3     -1.07      0.00
  -17    3    4      1.28      0.00
  -17    3    5     -0.86      0.00
  -17    3    6      0.89      0.00
  -17    3    7     -0.03      0.00
  -17    3    8      0.96      0.00
  -17    3    9     -1.20      0.00
  -17    3   11     -2.81      0.00
  -17    3   12     -1.22      0.00
  -17    3   13     -1.67      0.00
  -17    3   14     -0.54      0.00
   17    2    1     -0.90      0.00
   17    2    0     -0.88      0.00
  -17    2    1      2.04      0.00
  -17    2    2     -0.13      0.00
  -17    2    4     -0.58      0.00
  -17    2    5     -0.34      0.00
  -17    2    6     -0.41      0.00
  -17    2    7      0.94      0.00
  -17    2    8     -0.92      0.00
  -17    2    9      2.11      0.00
  -17    2   12      2.27      0.00
  -17    2   13     -1.27      0.00
  -17    2   14      1.03      0.00
   17    1    1     -1.49      0.00
  -17    1    1      0.54      0.00
  -17    1    2     -1.06      0.00
  -17    1    4     -0.28      0.00
  -17    1    5     -0.37      0.00
  -17    1    7     -0.78      0.00
  -17    1    8     -1.79      0.00
  -17    1    9      0.03      0.00
  -17    1   11      1.44      0.00
  -17    1   12      0.66      0.00
  -17    1   13      0.82      0.00
  -17    1   14      1.61      0.00
   17    0    0      0.69      0.00
  -17    0    4     -0.20      0.00
  -17    0    6      2.34      0.00
  -17    0    8      1.42      0.00
  -17    0   12     -4.30      0.00
  -17    0   14     -0.15      0.00
   17    1    0      1.18      0.00
  -17    1    3      1.25      0.00
  -17    1    6     -0.46      0.00
  -17    2    3      0.51      0.00
  -17    2   11      1.44      0.00
   17    4    0     -0.54      0.00
  -17    4    5     -1.89      0.00
  -17    5    3     -1.32      0.00
  -17    6   12     -0.19      0.00
  -17    7    1     -0.25      0.00
  -17    7    4     -1.37      0.00
  -17    7    7      0.24      0.00
   17    8    1      0.63      0.00
  -17    8    1     -0.50      0.00
  -17    8    7     -0.80      0.00
   17    9    1      0.47      0.00
   17    9    0     -0.05      0.00
  -17    9    7     -0.71      0.00
  -17    9    8      2.40      0.00
   17   10    1     -0.97      0.00
   17   10    0     -0.02      0.00
  -17   10    1     -1.14      0.00
  -17   10    2     -0.82      0.00
  -17   10   11      0.95      0.00
   17   11    0      0.38      0.00
  -17   11    1     -1.27      0.00
  -17   11    2      0.41      0.00
  -17   11    3     -0.27      0.00
  -17   11   11      0.40      0.00
   17   12    1     -0.29      0.00
   17   12    0      1.46      0.00
  -17   12    1      1.16      0.00
  -17   12    2      0.49      0.00
  -17   12    3      0.09      0.00
  -17   12    4      0.97      0.00
  -17   12    5      0.73      0.00
  -17   12   11     -1.11      0.00
   17   13    1      0.11      0.00
  -17   13    1      0.89      0.00
  -17   13    2     -0.14      0.00
  -17   13    3      1.05      0.00
  -17   13    4      0.14      0.00
  -17   13    5     -0.13      0.00
  -17   13    6     -0.44      0.00
  -17   13    7     -1.01      0.00
   17   14    1     -0.65      0.00
   17   14    0     -0.84      0.00
  -17   14    1      0.44      0.00
  -17   14    3     -1.21      0.00
  -17   14    4     -1.95      0.00
  -17   14    5     -0.85      0.00
  -17   14    6     -0.61      0.00
  -17   14    7     -0.52      0.00
  -17   14    8      0.28      0.00
   17   15    1      0.30      0.00
   17   15    0      1.47      0.00
  -17   15    1     -0.93      0.00
  -17   15    2     -0.37      0.00
  -17   15    3     -0.19      0.00
  -17   15    5      1.49      0.00
  -17   15    6      0.83      0.00
  -17   15    7      1.28      0.00
  -17   15    8      0.18      0.00
   17   16    1     -0.46      0.00
   17   16    0      0.96      0.00
  -17   16    2      2.06      0.00
  -17   16    3      1.34      0.00
  -17   16    4      1.53      0.00
  -17   16    5      0.94      0.00
  -17   16    6     -0.15      0.00
  -16   14   11      0.25      0.00
  -16   14   12     -0.59      0.00
  -16   13    7      0.66      0.00
  -16   13    8     -0.61      0.00
  -16   13   10     -0.11      0.00
  -16   13   11     -0.50      0.00
  -16   13   12      0.05      0.00
  -16   12    5      0.10      0.00
  -16   12    6      0.21      0.00
  -16   12    7      0.31      0.00
  -16   12    8     -0.84      0.00
  -16   12   10     -0.42      0.00
  -16   12   12      0.10      0.00
  -16   12   13     -0.39      0.00
  -16   11    4     -0.74      0.00
  -16   11    5     -0.51      0.00
  -16   11    6     -0.78      0.00
  -16   11    7     -1.14      0.00
  -16   11    8      0.43      0.00
  -16   11   10     -0.36      0.00
  -16   11   11     -0.43      0.00
  -16   11   12     -0.28      0.00
  -16   11   13      0.64      0.00
  -16   10    2      0.68      0.00
  -16   10    3      0.66      0.00
  -16   10    4      0.21      0.00
  -16   10    5      1.28      0.00
  -16   10    6      0.02      0.00
  -16   10    7      0.33      0.00
  -16   10   11     -1.13      0.00
  -16   10   12      0.05      0.00
  -16   10   13      0.90      0.00
  -16   10   14     -0.99      0.00
  -16    9    1     -0.99      0.00
  -16    9    2     -0.17      0.00
  -16    9    4      0.13      0.00
  -16    9    5      0.66      0.00
  -16    9    6     -1.20      0.00
  -16    9    7      0.71      0.00
  -16    9    8     -0.49      0.00
  -16    9   10      1.05      0.00
  -16    9   12      2.12      0.00
  -16    9   13      0.19      0.00
  -16    9   14     -0.09      0.00
   16    8    0      0.73      0.00
  -16    8    1     -0.56      0.00
  -16    8    2      0.23      0.00
  -16    8    3     -0.92      0.00
  -16    8    4      0.85      0.00
  -16    8    5     -0.41      0.00
  -16    8    7      0.77      0.00
  -16    8    8     -2.95      0.00
  -16    8   10     -2.82      0.00
  -16    8   11     -0.85      0.00
  -16    8   12      0.34      0.00
  -16    8   13     -2.31      0.00
  -16    8   14      0.96      0.00
  -16    8   15     -0.57      0.00
   16    7    1      0.25      0.00
   16    7    0      0.49      0.00
  -16    7    1      1.71      0.00
  -16    7    2      0.27      0.00
  -16    7    4      0.80      0.00
  -16    7    5     -1.24      0.00
  -16    7    6      0.99      0.00
  -16    7    8      0.37      0.00
  -16    7   10     -1.54      0.00
  -16    7   11      2.08      0.00
  -16    7   12     -0.27      0.00
  -16    7   13     -1.62      0.00
  -16    7   14      0.07      0.00
  -16    7   15     -2.25      0.00
   16    6    2      0.59      0.00
   16    6    1      0.23      0.00
  -16    6    1      0.35      0.00
  -16    6    2     -1.22      0.00
  -16    6    3      0.90      0.00
  -16    6    5     -0.78      0.00
  -16    6    6      2.15      0.00
  -16    6    7     -2.48      0.00
  -16    6    8      1.88      0.00
  -16    6   10     -0.06      0.00
  -16    6   11      2.45      0.00
  -16    6   12      0.22      0.00
  -16    6   14      1.08      0.00
   16    5    2     -1.38      0.00
   16    5    1      0.97      0.00
   16    5    0     -0.10      0.00
  -16    5    1      0.25      0.00
  -16    5    2     -1.48      0.00
  -16    5    4     -0.47      0.00
  -16    5    5     -0.03      0.00
  -16    5    6      1.14      0.00
  -16    5    7     -1.97      0.00
  -16    5    8      2.47      0.00
  -16    5   10     -0.82      0.00
  -16    5   11     -1.79      0.00
  -16    5   12     -1.12      0.00
  -16    5   13      0.14      0.00
  -16    5   14     -0.60      0.00
  -16    5   15      1.96      0.00
   16    4    2      0.78      0.00
   16    4    1      0.41      0.00
   16    4    0      0.22      0.00
  -16    4    1      0.69      0.00
  -16    4    2     -0.34      0.00
  -16    4    3      0.41      0.00
  -16    4    4     -1.24      0.00
  -16    4    5      0.40      0.00
  -16    4    6     -1.40      0.00
  -16    4    7     -0.66      0.00
  -16    4    8      0.58      0.00
  -16    4   10      0.85      0.00
  -16    4   11     -0.38      0.00
  -16    4   12     -0.14      0.00
  -16    4   13     -2.75      0.00
  -16    4   15     -0.40      0.00
  -16    4   16     -1.70      0.00
   16    3    1     -2.20      0.00
   16    3    0     -1.68      0.00
  -16    3    2      0.73      0.00
  -16    3    3      2.52      0.00
  -16    3    4     -0.59      0.00
  -16    3    5      2.14      0.00
  -16    3    6     -1.13      0.00
  -16    3    7      1.70      0.00
  -16    3    8      0.35      0.00
  -16    3   10     -0.03      0.00
  -16    3   12      2.14      0.00
  -16    3   14      1.28      0.00
  -16    3   15     -0.06      0.00
  -16    3   16     -1.73      0.00
   16    2    2      0.89      0.00
   16    2    1      2.26      0.00
   16    2    0      1.02      0.00
  -16    2    1     -3.39      0.00
  -16    2    2     -0.79      0.00
  -16    2    3     -0.45      0.00
  -16    2    4     -1.34      0.00
  -16    2    5      1.31      0.00
  -16    2    6     -1.35      0.00
  -16    2    7      0.55      0.00
  -16    2    8     -0.71      0.00
  -16    2   10     -1.80      0.00
  -16    2   11      0.37      0.00
  -16    2   12     -2.73      0.00
  -16    2   13      1.68      0.00
  -16    2   14      0.84      0.00
  -16    2   15      1.84      0.00
  -16    2   16      1.05      0.00
   16    1    2      0.64      0.00
   16    1    0     -2.82      0.00
  -16    1    1     -1.17      0.00
  -16    1    2      1.74      0.00
  -16    1    7      1.30      0.00
  -16    1   10      0.77      0.00
  -16    1   11     -1.00      0.00
  -16    1   12     -2.57      0.00
  -16    1   13     -1.12      0.00
  -16    1   15      0.15      0.00
  -16    1   16      0.05      0.00
   16    0    2     -5.08      0.00
   16    0    0     -2.06      0.00
  -16    0    2      3.52      0.00
  -16    0    4      3.98      0.00
  -16    0    6      0.31      0.00
  -16    0   10      2.74      0.00
  -16    0   12      3.41      0.00
  -16    0   14      0.58      0.00
  -16    0   16     -1.82      0.00
   16    1    1      2.54      0.00
  -16    1    3     -2.24      0.00
  -16    1    4     -0.02      0.00
  -16    1    5     -1.22      0.00
  -16    1    6     -0.97      0.00
  -16    1   14     -3.26      0.00
   16    3    2     -0.44      0.00
  -16    3   11      3.24      0.00
  -16    3   13      1.04      0.00
  -16    4   14     -1.49      0.00
  -16    5    3     -0.04      0.00
   16    6    0     -1.96      0.00
  -16    6    4      0.36      0.00
  -16    6   13      2.28      0.00
  -16    6   15      0.19      0.00
   16    7    2      2.18      0.00
  -16    7    3      0.06      0.00
  -16    7    7      0.22      0.00
   16    8    2      0.24      0.00
   16    8    1     -1.74      0.00
   16    9    2      0.19      0.00
   16    9    1     -0.91      0.00
   16    9    0      0.20      0.00
  -16    9    3     -0.67      0.00
  -16    9   11     -0.43      0.00
   16   10    2     -0.63      0.00
   16   10    1      0.39      0.00
   16   10    0     -0.08      0.00
   16   11    2     -0.21      0.00
   16   11    1      0.86      0.00
   16   11    0      0.02      0.00
  -16   11    1      0.57      0.00
  -16   11    2      0.41      0.00
  -16   11    3     -0.92      0.00
   16   12    3     -0.16      0.00
   16   12    2     -0.32      0.00
   16   12    1     -0.39      0.00
   16   12    0     -0.27      0.00
  -16   12    3     -1.74      0.00
  -16   12   11      0.34      0.00
   16   13    1     -0.86      0.00
   16   13    0     -0.97      0.00
  -16   13    1     -0.78      0.00
  -16   13    2      1.79      0.00
  -16   13    3      0.26      0.00
  -16   13    4      0.56      0.00
  -16   13    5      1.01      0.00
  -16   13    6      0.45      0.00
   16   14    2      0.45      0.00
   16   14    1      0.96      0.00
   16   14    0      1.40      0.00
  -16   14    1      0.32      0.00
  -16   14    2      0.19      0.00
  -16   14    3      1.62      0.00
  -16   14    5      0.89      0.00
  -16   14    6      0.11      0.00
  -16   14    7     -0.63      0.00
  -16   14   10     -0.09      0.00
   16   15    3     -1.04      0.00
   16   15    1     -0.35      0.00
   16   15    0     -0.07      0.00
  -16   15    1      1.15      0.00
  -16   15    2     -0.88      0.00
  -16   15    4     -2.41      0.00
  -16   15    5     -1.90      0.00
  -16   15    6     -1.19      0.00
  -16   15    7     -1.12      0.00
  -16   15   10     -0.36      0.00
  -16   15   11      0.86      0.00
   16   16    2      0.35      0.00
   16   16    1      0.25      0.00
   16   16    0     -1.59      0.00
  -16   16    1     -1.02      0.00
  -16   16    2     -2.39      0.00
  -16   16    3     -1.43      0.00
  -16   16    4     -0.95      0.00
  -16   16    5      0.98      0.00
  -16   16    6      1.29      0.00
  -16   16    7      1.39      0.00
  -16   16   10     -0.16      0.00
   16   17    1      0.21      0.00
   16   17    0      0.11      0.00
  -16   17    1      0.85      0.00
  -16   17    2      1.92      0.00
  -16   17    4      2.47      0.00
  -16   17    5      1.78      0.00
  -16   17    6      0.78      0.00
  -16   17    7     -0.10      0.00
   16   18    2      0.58      0.00
   16   18    1     -1.19      0.00
   16   18    0      1.05      0.00
  -16   18    1      1.19      0.00
  -16   18    2      0.69      0.00
  -16   18    3     -0.85      0.00
  -16   18    4     -1.04      0.00
  -16   18    5     -2.65      0.00
  -16   18    6     -1.37      0.00
  -16   18    7     -1.20      0.00
   16   19    0      1.56      0.00
  -16   19    1     -1.99      0.00
  -16   19    2     -0.90      0.00
  -16   19    3     -1.80      0.00
  -16   19    4     -0.16      0.00
  -16   19    5      0.08      0.00
  -15   14    9     -0.66      0.00
  -15   14   10     -0.95      0.00
  -15   14   11     -1.13      0.00
  -15   14   12     -0.23      0.00
  -15   14   13     -0.12      0.00
  -15   14   14      0.49      0.00
  -15   13    7      0.34      0.00
  -15   13    9      1.12      0.00
  -15   13   10      0.74      0.00
  -15   13   11      0.20      0.00
  -15   13   12      0.04      0.00
  -15   13   13     -0.21      0.00
  -15   13   14     -0.76      0.00
  -15   12    5     -0.61      0.00
  -15   12    6     -1.25      0.00
  -15   12    7     -2.28      0.00
  -15   12    9     -1.66      0.00
  -15   12   10      0.62      0.00
  -15   12   11     -0.61      0.00
  -15   12   12     -0.15      0.00
  -15   12   13      1.05      0.00
  -15   12   14      0.01      0.00
  -15   12   15      0.72      0.00
  -15   11    3      1.80      0.00
  -15   11    4      0.08      0.00
  -15   11    5      1.79      0.00
  -15   11    6      0.91      0.00
  -15   11    7      1.09      0.00
  -15   11    9      0.02      0.00
  -15   11   10      0.85      0.00
  -15   11   11     -1.40      0.00
  -15   11   13     -0.32      0.00
  -15   11   14     -0.77      0.00
  -15   11   15      0.32      0.00
  -15   10    2     -0.85      0.00
  -15   10    3     -0.47      0.00
  -15   10    5      0.44      0.00
  -15   10    6      0.22      0.00
  -15   10    7      0.12      0.00
  -15   10    9      1.08      0.00
  -15   10   10      0.33      0.00
  -15   10   12      1.44      0.00
  -15   10   13      0.28      0.00
  -15   10   14      1.31      0.00
  -15   10   15     -0.34      0.00
  -15    9    1      0.75      0.00
  -15    9    2      0.40      0.00
  -15    9    3     -0.81      0.00
  -15    9    4     -0.80      0.00
  -15    9    5     -0.91      0.00
  -15    9    6      0.04      0.00
  -15    9    7     -0.65      0.00
  -15    9    9      0.63      0.00
  -15    9   10     -2.73      0.00
  -15    9   11     -0.61      0.00
  -15    9   13     -0.47      0.00
  -15    9   14      0.19      0.00
  -15    9   15     -1.23      0.00
  -15    9   16      1.28      0.00
  -15    8    1      1.08      0.00
  -15    8    2      1.10      0.00
  -15    8    3      1.38      0.00
  -15    8    4     -0.12      0.00
  -15    8    6      0.47      0.00
  -15    8    7     -1.25      0.00
  -15    8    9      1.54      0.00
  -15    8   10      1.07      0.00
  -15    8   11      1.13      0.00
  -15    8   12     -0.66      0.00
  -15    8   14     -1.64      0.00
  -15    8   15     -1.05      0.00
  -15    8   16     -1.02      0.00
   15    7    1     -0.89      0.00
   15    7    0      0.20      0.00
  -15    7    1     -1.31      0.00
  -15    7    2     -1.26      0.00
  -15    7    4     -0.23      0.00
  -15    7    6      0.54      0.00
  -15    7    7     -0.97      0.00
  -15    7    9     -2.21      0.00
  -15    7   10      0.35      0.00
  -15    7   11     -0.64      0.00
  -15    7   12      1.46      0.00
  -15    7   14     -0.09      0.00
  -15    7   15      3.05      0.00
  -15    7   16      0.69      0.00
   15    6    2      0.27      0.00
   15    6    1      0.23      0.00
   15    6    0      1.43      0.00
  -15    6    1     -0.85      0.00
  -15    6    2      0.28      0.00
  -15    6    3     -1.83      0.00
  -15    6    4     -0.89      0.00
  -15    6    6     -0.82      0.00
  -15    6    7      0.75      0.00
  -15    6    9     -0.70      0.00
  -15    6   10      0.33      0.00
  -15    6   11     -2.96      0.00
  -15    6   12      0.43      0.00
  -15    6   13     -2.04      0.00
  -15    6   14     -0.74      0.00
  -15    6   15      0.52      0.00
   15    5    2      1.48      0.00
   15    5    0     -1.26      0.00
  -15    5    2      2.40      0.00
  -15    5    4      0.36      0.00
  -15    5    5     -0.75      0.00
  -15    5    6     -2.99      0.00
  -15    5   10      0.44      0.00
  -15    5   11      0.31      0.00
  -15    5   12      2.07      0.00
  -15    5   13     -2.18      0.00
  -15    5   14     -0.32      0.00
  -15    5   15     -1.90      0.00
  -15    5   16     -1.30      0.00
  -15    5   17     -0.75      0.00
   15    4    1      0.52      0.00
  -15    4    1     -0.48      0.00
  -15    4    2      1.38      0.00
  -15    4    3      0.48      0.00
  -15    4    4      2.76      0.00
  -15    4    5      1.68      0.00
  -15    4    6      1.11      0.00
  -15    4    9      2.00      0.00
  -15    4   10     -1.07      0.00
  -15    4   11      1.04      0.00
  -15    4   12      1.15      0.00
  -15    4   15      0.85      0.00
  -15    4   16      1.00      0.00
  -15    4   17     -1.14      0.00
   15    3    2     -0.05      0.00
   15    3    1      2.67      0.00
   15    3    0      1.53      0.00
  -15    3    1     -1.35      0.00
  -15    3    2     -2.20      0.00
  -15    3    3     -3.20      0.00
  -15    3    4     -0.16      0.00
  -15    3    5     -2.24      0.00
  -15    3    6      1.18      0.00
  -15    3   10     -1.81      0.00
  -15    3   11     -0.57      0.00
  -15    3   12     -2.16      0.00
  -15    3   13     -0.86      0.00
  -15    3   14     -1.81      0.00
  -15    3   15      1.31      0.00
  -15    3   16      2.16      0.00
   15    2    2     -1.23      0.00
   15    2    1     -3.32      0.00
  -15    2    1      4.37      0.00
  -15    2    2      0.99      0.00
  -15    2    3     -0.62      0.00
  -15    2    4      1.46      0.00
  -15    2    5     -3.88      0.00
  -15    2    6     -0.63      0.00
  -15    2    9     -0.03      0.00
  -15    2   10      0.06      0.00
  -15    2   11      0.29      0.00
  -15    2   12      0.89      0.00
  -15    2   13     -1.12      0.00
  -15    2   14     -1.89      0.00
  -15    2   15     -1.21      0.00
  -15    2   17     -0.68      0.00
   15    1    2      0.86      0.00
   15    1    1     -2.95      0.00
   15    1    0      4.79      0.00
  -15    1    1      1.02      0.00
  -15    1    2     -1.17      0.00
  -15    1    3      2.90      0.00
  -15    1    4      3.33      0.00
  -15    1    5      1.68      0.00
  -15    1    6      4.23      0.00
  -15    1    9     -1.62      0.00
  -15    1   10     -0.36      0.00
  -15    1   11      0.98      0.00
  -15    1   12      2.51      0.00
  -15    1   13      0.26      0.00
  -15    1   14      2.56      0.00
  -15    1   15      0.71      0.00
  -15    1   16     -0.44      0.00
   15    0    2      6.23      0.00
   15    0    0      2.50      0.00
  -15    0    2     -4.63      0.00
  -15    0    4     -4.36      0.00
  -15    0    6     -0.80      0.00
  -15    0   14      0.74      0.00
  -15    1   17     -0.33      0.00
   15    2    0     -0.26      0.00
  -15    2   16     -1.61      0.00
  -15    3    9      0.87      0.00
  -15    3   17      0.29      0.00
   15    4    3     -0.43      0.00
   15    4    2     -2.76      0.00
   15    4    0     -1.05      0.00
  -15    4   13      2.02      0.00
  -15    4   14      2.27      0.00
   15    5    3      1.69      0.00
   15    5    1      0.74      0.00
  -15    5    1      0.23      0.00
  -15    5    3     -0.67      0.00
  -15    5    9      0.95      0.00
   15    6    3     -1.27      0.00
  -15    6    5      0.78      0.00
  -15    6   16     -0.65      0.00
   15    7    3     -0.34      0.00
   15    7    2     -2.00      0.00
  -15    7    3      0.07      0.00
  -15    7    5      1.66      0.00
  -15    7   13      2.00      0.00
   15    8    2     -0.60      0.00
   15    8    1      1.77      0.00
   15    8    0     -1.10      0.00
  -15    8    5      0.23      0.00
  -15    8   13      0.71      0.00
   15    9    3     -0.40      0.00
   15    9    2     -0.66      0.00
   15    9    0     -1.61      0.00
  -15    9   12     -1.12      0.00
   15   10    3     -1.57      0.00
   15   10    2      0.98      0.00
   15   10    1     -0.02      0.00
   15   10    0     -0.45      0.00
  -15   10    1     -2.07      0.00
  -15   10    4     -0.34      0.00
  -15   10   11      0.94      0.00
   15   11    4      1.45      0.00
   15   11    3     -1.54      0.00
   15   11    2      2.03      0.00
   15   11    1     -1.98      0.00
   15   11    0      0.23      0.00
  -15   11    1      0.63      0.00
  -15   11    2      0.42      0.00
  -15   11   12     -0.26      0.00
   15   12    4     -0.65      0.00
   15   12    3     -0.78      0.00
   15   12    2      1.27      0.00
   15   12    0      0.44      0.00
  -15   12    1      1.76      0.00
  -15   12    2     -0.36      0.00
  -15   12    4     -1.03      0.00
   15   13    3      0.52      0.00
   15   13    2      0.16      0.00
   15   13    1      0.60      0.00
  -15   13    1      0.11      0.00
  -15   13    2     -1.35      0.00
  -15   13    3     -1.67      0.00
  -15   13    4     -1.46      0.00
  -15   13    5     -1.51      0.00
  -15   13    6      0.44      0.00
   15   14    4     -0.65      0.00
   15   14    3      0.94      0.00
   15   14    2     -1.26      0.00
   15   14    1     -1.01      0.00
   15   14    0     -0.93      0.00
  -15   14    1     -0.71      0.00
  -15   14    2      0.72      0.00
  -15   14    3     -0.30      0.00
  -15   14    4      1.89      0.00
  -15   14    5      1.04      0.00
  -15   14    6      2.00      0.00
   15   15    4     -0.78      0.00
   15   15    3      1.48      0.00
   15   15    1      0.43      0.00
   15   15    0     -0.51      0.00
  -15   15    1     -0.17      0.00
  -15   15    2      1.80      0.00
  -15   15    3      0.50      0.00
  -15   15    4      1.46      0.00
  -15   15    5     -0.07      0.00
  -15   15    6      0.16      0.00
  -15   15    9      0.52      0.00
  -15   15   10      1.45      0.00
  -15   15   11      0.57      0.00
  -15   15   12      0.62      0.00
  -15   15   13      1.53      0.00
   15   16    4     -0.68      0.00
   15   16    3      0.18      0.00
   15   16    2     -0.94      0.00
   15   16    0      0.91      0.00
  -15   16    1     -0.06      0.00
  -15   16    2      0.40      0.00
  -15   16    3     -0.26      0.00
  -15   16    4     -0.90      0.00
  -15   16    5     -1.82      0.00
  -15   16    6     -1.26      0.00
  -15   16    9     -0.19      0.00
  -15   16   10      0.26      0.00
  -15   16   11     -0.24      0.00
  -15   16   12     -1.73      0.00
   15   17    4     -0.04      0.00
   15   17    3      1.37      0.00
   15   17    2     -0.48      0.00
   15   17    1     -0.01      0.00
   15   17    0      0.50      0.00
  -15   17    1     -1.31      0.00
  -15   17    2     -1.13      0.00
  -15   17    3     -1.10      0.00
  -15   17    4     -1.86      0.00
  -15   17    5      0.17      0.00
  -15   17    6      0.08      0.00
  -15   17    9     -0.44      0.00
  -15   17   10     -0.21      0.00
  -15   17   11      0.67      0.00
   15   18    4     -0.81      0.00
   15   18    3      0.74      0.00
   15   18    2     -1.26      0.00
   15   18    1      0.69      0.00
   15   18    0      0.18      0.00
  -15   18    1     -0.15      0.00
  -15   18    2      0.36      0.00
  -15   18    3      1.83      0.00
  -15   18    4      1.15      0.00
  -15   18    5      2.74      0.00
  -15   18    6      1.14      0.00
  -15   18    9     -0.14      0.00
  -15   18   10     -0.40      0.00
   15   19    4      0.74      0.00
   15   19    3      0.74      0.00
   15   19    2     -0.87      0.00
   15   19    1      1.24      0.00
   15   19    0     -1.39      0.00
  -15   19    1      0.77      0.00
  -15   19    2      0.81      0.00
  -15   19    3      0.82      0.00
  -15   19    4     -0.57      0.00
  -15   19    5     -1.87      0.00
  -15   19    6     -1.19      0.00
  -15   19    9     -0.08      0.00
   15   20    3     -1.27      0.00
   15   20    2     -0.43      0.00
   15   20    1      0.99      0.00
   15   20    0     -0.29      0.00
  -15   20    1     -1.59      0.00
  -15   20    2     -0.83      0.00
  -15   20    3     -1.52      0.00
  -15   20    4     -0.22      0.00
  -15   20    5     -0.79      0.00
  -15   20    6      1.30      0.00
   15   21    1     -1.04      0.00
   15   21    0     -0.64      0.00
  -15   21    1     -0.51      0.00
  -15   21    2      0.72      0.00
  -15   21    3      0.31      0.00
  -15   21    5      0.38      0.00
  -14   14    9      0.26      0.00
  -14   14   10      1.17      0.00
  -14   14   11      1.10      0.00
  -14   14   12      0.29      0.00
  -14   14   13     -0.08      0.00
  -14   14   14      0.60      0.00
  -14   14   15     -0.45      0.00
  -14   13    8     -1.06      0.00
  -14   13    9     -1.18      0.00
  -14   13   10     -0.60      0.00
  -14   13   11     -1.01      0.00
  -14   13   12     -0.75      0.00
  -14   13   13     -0.01      0.00
  -14   13   14      0.47      0.00
  -14   13   15      0.11      0.00
  -14   13   16     -0.14      0.00
  -14   12    5      1.80      0.00
  -14   12    6      1.49      0.00
  -14   12    8      0.06      0.00
  -14   12    9      1.36      0.00
  -14   12   10      1.27      0.00
  -14   12   11      0.51      0.00
  -14   12   12     -0.11      0.00
  -14   12   13     -0.59      0.00
  -14   12   14      0.43      0.00
  -14   12   15     -1.17      0.00
  -14   12   16     -0.31      0.00
  -14   11    3     -1.94      0.00
  -14   11    4     -1.46      0.00
  -14   11    5     -0.75      0.00
  -14   11    6     -0.02      0.00
  -14   11    8     -1.22      0.00
  -14   11    9     -0.18      0.00
  -14   11   10     -0.99      0.00
  -14   11   12      0.97      0.00
  -14   11   13      0.75      0.00
  -14   11   15     -0.88      0.00
  -14   11   16      2.06      0.00
  -14   10    2      2.60      0.00
  -14   10    3      0.06      0.00
  -14   10    4     -0.23      0.00
  -14   10    5     -0.91      0.00
  -14   10    6     -0.70      0.00
  -14   10    8     -0.06      0.00
  -14   10    9      0.91      0.00
  -14   10   10     -0.67      0.00
  -14   10   11     -1.17      0.00
  -14   10   12     -2.04      0.00
  -14   10   14     -0.23      0.00
  -14   10   15     -0.55      0.00
  -14   10   16      0.38      0.00
  -14   10   17     -0.78      0.00
  -14    9    1     -1.02      0.00
  -14    9    2      0.91      0.00
  -14    9    3      0.21      0.00
  -14    9    4      1.37      0.00
  -14    9    5      0.50      0.00
  -14    9    9      0.33      0.00
  -14    9   11      1.44      0.00
  -14    9   12      0.52      0.00
  -14    9   13      0.66      0.00
  -14    9   14     -1.38      0.00
  -14    9   15      0.28      0.00
  -14    9   16     -1.12      0.00
   14    8    0     -0.64      0.00
  -14    8    1     -0.98      0.00
  -14    8    2     -0.85      0.00
  -14    8    3     -1.76      0.00
  -14    8    4      0.87      0.00
  -14    8    5      0.80      0.00
  -14    8    6      1.56      0.00
  -14    8    8     -0.34      0.00
  -14    8    9     -0.99      0.00
  -14    8   10     -0.42      0.00
  -14    8   11     -1.40      0.00
  -14    8   12      0.28      0.00
  -14    8   13      1.29      0.00
  -14    8   14      0.52      0.00
  -14    8   15      1.37      0.00
  -14    8   16      0.18      0.00
  -14    8   17      1.23      0.00
   14    7    1      1.77      0.00
   14    7    0     -0.30      0.00
  -14    7    1      0.50      0.00
  -14    7    2      0.02      0.00
  -14    7    3     -1.75      0.00
  -14    7    4     -1.15      0.00
  -14    7    5     -2.59      0.00
  -14    7    8     -0.35      0.00
  -14    7    9      1.02      0.00
  -14    7   10      1.07      0.00
  -14    7   12     -0.04      0.00
  -14    7   13     -0.99      0.00
  -14    7   14     -0.43      0.00
  -14    7   15     -0.50      0.00
  -14    7   16     -0.03      0.00
  -14    7   17     -0.44      0.00
  -14    7   18      0.44      0.00
   14    6    2     -1.43      0.00
   14    6    1     -0.68      0.00
   14    6    0     -0.04      0.00
  -14    6    1      2.55      0.00
  -14    6    2      1.88      0.00
  -14    6    3      2.08      0.00
  -14    6    4      1.33      0.00
  -14    6    5     -0.28      0.00
  -14    6    8     -2.65      0.00
  -14    6    9      0.51      0.00
  -14    6   13      0.46      0.00
  -14    6   16     -0.56      0.00
   14    5    2     -0.58      0.00
   14    5    1     -1.02      0.00
   14    5    0      2.75      0.00
  -14    5    1     -0.71      0.00
  -14    5    2     -1.77      0.00
  -14    5    3      1.57      0.00
  -14    5    4      1.01      0.00
  -14    5    5      2.38      0.00
  -14    5    8      1.47      0.00
  -14    5    9      1.63      0.00
  -14    5   10     -1.29      0.00
  -14    5   11     -0.30      0.00
  -14    5   13      0.85      0.00
  -14    5   14      0.39      0.00
  -14    5   15      2.11      0.00
  -14    5   16      0.83      0.00
  -14    5   17     -0.02      0.00
  -14    5   18     -1.19      0.00
   14    4    4      1.15      0.00
   14    4    2      2.59      0.00
   14    4    1     -0.59      0.00
   14    4    0      0.39      0.00
  -14    4    1      0.14      0.00
  -14    4    2     -3.73      0.00
  -14    4    3     -2.44      0.00
  -14    4    4     -3.96      0.00
  -14    4    5     -2.36      0.00
  -14    4    8      2.03      0.00
  -14    4   11      0.66      0.00
  -14    4   12     -0.12      0.00
  -14    4   13     -0.29      0.00
  -14    4   14     -1.56      0.00
  -14    4   15     -0.25      0.00
  -14    4   16      0.42      0.00
  -14    4   17      2.13      0.00
  -14    4   18      1.07      0.00
   14    3    2     -0.47      0.00
   14    3    1     -1.63      0.00
   14    3    0     -1.80      0.00
  -14    3    1      3.14      0.00
  -14    3    2      3.18      0.00
  -14    3    3      3.09      0.00
  -14    3    5      0.65      0.00
  -14    3    8     -1.53      0.00
  -14    3    9     -4.28      0.00
  -14    3   10      0.10      0.00
  -14    3   11     -0.66      0.00
  -14    3   12      1.20      0.00
  -14    3   13     -0.22      0.00
  -14    3   14      0.25      0.00
  -14    3   15     -1.79      0.00
  -14    3   16     -1.48      0.00
  -14    3   17     -1.40      0.00
  -14    3   18     -1.29      0.00
   14    2    2      0.46      0.00
   14    2    1      3.77      0.00
   14    2    0     -0.40      0.00
  -14    2    1     -4.24      0.00
  -14    2    2     -0.74      0.00
  -14    2    3      0.53      0.00
  -14    2    4      1.02      0.00
  -14    2    5      5.29      0.00
  -14    2    8      3.38      0.00
  -14    2    9     -0.58      0.00
  -14    2   10      0.96      0.00
  -14    2   11     -2.29      0.00
  -14    2   12      0.59      0.00
  -14    2   13      0.02      0.00
  -14    2   14      1.64      0.00
  -14    2   15      0.35      0.00
  -14    2   16      1.88      0.00
  -14    2   17     -0.23      0.00
  -14    2   18     -1.32      0.00
   14    1    4      1.77      0.00
   14    1    2     -1.59      0.00
   14    1    1      1.16      0.00
   14    1    0     -4.87      0.00
  -14    1    1     -1.70      0.00
  -14    1    2      0.97      0.00
  -14    1    3     -3.39      0.00
  -14    1    4     -3.76      0.00
  -14    1    5     -0.37      0.00
  -14    1    8     -0.26      0.00
  -14    1   10      2.22      0.00
  -14    1   11      1.02      0.00
  -14    1   12      0.35      0.00
  -14    1   13     -0.42      0.00
  -14    1   14     -0.80      0.00
  -14    1   15      0.31      0.00
  -14    1   16      1.03      0.00
  -14    1   17      0.15      0.00
  -14    1   18      0.97      0.00
   14    0    4     -1.98      0.00
   14    0    2     -3.90      0.00
   14    0    0      0.57      0.00
  -14    0    2      4.36      0.00
  -14    0    4      2.76      0.00
  -14    0    8     -6.15      0.00
  -14    0   10     -4.41      0.00
  -14    0   12      0.02      0.00
  -14    0   14     -1.58      0.00
  -14    0   16     -1.01      0.00
  -14    0   18      0.49      0.00
  -14    1    9      3.03      0.00
   14    2    4     -0.56      0.00
  -14    3    4      0.11      0.00
   14    4    3      0.43      0.00
  -14    4    9      1.12      0.00
  -14    4   10      0.42      0.00
   14    5    3     -1.08      0.00
  -14    5   12     -0.53      0.00
   14    6    3      0.83      0.00
  -14    6   10     -0.05      0.00
  -14    6   11     -0.27      0.00
  -14    6   12      1.14      0.00
  -14    6   14     -0.52      0.00
  -14    6   15     -1.31      0.00
  -14    6   17     -0.45      0.00
  -14    6   18      0.14      0.00
   14    7    3      1.01      0.00
   14    7    2      0.03      0.00
  -14    7   11     -1.24      0.00
   14    8    3     -1.05      0.00
   14    8    2      0.02      0.00
   14    8    1     -0.29      0.00
   14    9    4      1.84      0.00
   14    9    3     -0.49      0.00
   14    9    2      1.63      0.00
   14    9    1     -1.35      0.00
   14    9    0      1.78      0.00
  -14    9    8     -0.20      0.00
  -14    9   10      1.44      0.00
  -14    9   17     -0.67      0.00
   14   10    4     -1.54      0.00
   14   10    3     -0.46      0.00
   14   10    1     -1.25      0.00
   14   10    0      1.75      0.00
  -14   10    1      1.56      0.00
  -14   10   13     -0.44      0.00
   14   11    5      2.35      0.00
   14   11    4     -1.75      0.00
   14   11    3      1.53      0.00
   14   11    2     -1.74      0.00
   14   11    1      1.30      0.00
   14   11    0     -0.83      0.00
  -14   11    1     -1.90      0.00
  -14   11    2     -1.07      0.00
  -14   11   11      0.59      0.00
  -14   11   14      1.32      0.00
   14   12    5      0.78      0.00
   14   12    4     -0.67      0.00
   14   12    3      1.58      0.00
   14   12    2     -2.15      0.00
   14   12    1      2.91      0.00
   14   12    0     -1.50      0.00
  -14   12    1     -2.02      0.00
  -14   12    2      0.48      0.00
  -14   12    3      1.65      0.00
   14   13    5     -1.60      0.00
   14   13    4      1.61      0.00
   14   13    3     -0.02      0.00
   14   13    2     -0.27      0.00
   14   13    1      0.75      0.00
  -14   13    1      1.82      0.00
  -14   13    2      0.97      0.00
  -14   13    3      1.69      0.00
  -14   13    4     -0.37      0.00
  -14   13    5      0.23      0.00
   14   14    4      1.32      0.00
   14   14    3     -1.97      0.00
   14   14    2      1.74      0.00
   14   14    1     -0.59      0.00
   14   14    0     -0.38      0.00
  -14   14    1     -0.55      0.00
  -14   14    2     -2.17      0.00
  -14   14    3     -1.00      0.00
  -14   14    4     -2.82      0.00
  -14   14    5     -1.65      0.00
  -14   14    8     -0.15      0.00
   14   15    5     -0.60      0.00
   14   15    4      0.42      0.00
   14   15    3     -1.92      0.00
   14   15    2      1.11      0.00
   14   15    1     -1.29      0.00
   14   15    0      1.00      0.00
  -14   15    1     -0.04      0.00
  -14   15    2      0.04      0.00
  -14   15    3      1.06      0.00
  -14   15    4      0.57      0.00
  -14   15    5      2.18      0.00
  -14   15    8      0.95      0.00
  -14   15    9      0.05      0.00
  -14   15   10     -0.75      0.00
  -14   15   11     -0.85      0.00
  -14   15   12     -0.58      0.00
  -14   15   13     -1.34      0.00
  -14   15   14      0.16      0.00
   14   16    5      2.10      0.00
   14   16    4      0.57      0.00
   14   16    3      1.08      0.00
   14   16    2      1.00      0.00
   14   16    1     -0.37      0.00
   14   16    0      0.72      0.00
  -14   16    1     -0.28      0.00
  -14   16    2      0.41      0.00
  -14   16    3      0.60      0.00
  -14   16    5      0.27      0.00
  -14   16    8     -1.34      0.00
  -14   16    9     -0.97      0.00
  -14   16   10      0.02      0.00
  -14   16   11      0.44      0.00
  -14   16   12      1.52      0.00
  -14   16   14      0.57      0.00
   14   17    5     -0.16      0.00
   14   17    4     -1.70      0.00
   14   17    3      0.00      0.00
   14   17    2     -0.32      0.00
   14   17    1     -0.13      0.00
   14   17    0     -0.85      0.00
  -14   17    1      0.11      0.00
  -14   17    2      0.43      0.00
  -14   17    3     -0.38      0.00
  -14   17    5     -2.50      0.00
  -14   17    8      0.67      0.00
  -14   17    9      0.88      0.00
  -14   17   10      1.27      0.00
  -14   17   11     -0.24      0.00
  -14   17   12     -0.59      0.00
  -14   17   13     -0.38      0.00
   14   18    5      0.29      0.00
   14   18    4      0.24      0.00
   14   18    3     -0.54      0.00
   14   18    2      0.07      0.00
   14   18    1     -0.38      0.00
   14   18    0      0.28      0.00
  -14   18    1     -0.68      0.00
  -14   18    2     -0.53      0.00
  -14   18    3     -0.75      0.00
  -14   18    4      0.37      0.00
  -14   18    5     -0.97      0.00
  -14   18    8      0.38      0.00
  -14   18    9     -0.61      0.00
  -14   18   11     -0.33      0.00
  -14   18   12     -0.68      0.00
   14   19    5     -0.38      0.00
   14   19    4      0.62      0.00
   14   19    3     -0.33      0.00
   14   19    2      1.52      0.00
   14   19    1     -1.70      0.00
   14   19    0      1.10      0.00
  -14   19    1     -0.51      0.00
  -14   19    2     -0.21      0.00
  -14   19    3      0.10      0.00
  -14   19    4     -0.07      0.00
  -14   19    5      1.07      0.00
  -14   19    8     -0.97      0.00
  -14   19    9     -0.26      0.00
  -14   19   10     -0.62      0.00
  -14   19   11      0.78      0.00
   14   20    5      0.25      0.00
   14   20    4     -0.63      0.00
   14   20    3     -0.34      0.00
   14   20    1     -1.59      0.00
   14   20    0      1.97      0.00
  -14   20    1      1.43      0.00
  -14   20    2      0.74      0.00
  -14   20    3      1.45      0.00
  -14   20    4      0.28      0.00
  -14   20    5      1.20      0.00
  -14   20    8     -0.52      0.00
  -14   20    9      0.94      0.00
  -14   20   10     -0.32      0.00
   14   21    4      0.19      0.00
   14   21    2     -0.61      0.00
   14   21    1     -0.39      0.00
   14   21    0      0.32      0.00
  -14   21    1     -1.28      0.00
  -14   21    2     -1.29      0.00
  -14   21    3     -0.52      0.00
  -14   21    4     -1.96      0.00
  -14   21    5     -0.87      0.00
  -14   21    8      0.63      0.00
  -14   21    9      0.46      0.00
   14   22    1      1.93      0.00
   14   22    0     -0.07      0.00
  -14   22    1     -0.14      0.00
  -14   22    2     -1.08      0.00
  -14   22    3      0.86      0.00
  -14   22    4      0.28      0.00
  -14   22    5      0.58      0.00
   14   23    0     -0.48      0.00
  -14   23    1      2.37      0.00
  -14   23    2      0.24      0.00
  -14   23    3      1.45      0.00
  -14   23    4      1.08      0.00
  -14   23    5     -0.32      0.00
  -13   14    9     -0.64      0.00
  -13   14   10     -0.20      0.00
  -13   14   11     -0.16      0.00
  -13   14   12     -0.95      0.00
  -13   14   13      1.07      0.00
  -13   14   14     -0.05      0.00
  -13   14   15      1.19      0.00
  -13   14   16      0.16      0.00
  -13   13    7      1.30      0.00
  -13   13    8      1.62      0.00
  -13   13    9      0.06      0.00
  -13   13   10      0.93      0.00
  -13   13   11      0.63      0.00
  -13   13   12      0.59      0.00
  -13   13   13     -0.16      0.00
  -13   13   14     -1.15      0.00
  -13   13   15      0.36      0.00
  -13   13   16      0.06      0.00
  -13   13   17     -0.27      0.00
  -13   12    5     -2.43      0.00
  -13   12    7     -1.54      0.00
  -13   12    8      0.04      0.00
  -13   12    9     -0.99      0.00
  -13   12   10     -0.42      0.00
  -13   12   11     -0.63      0.00
  -13   12   12      0.22      0.00
  -13   12   13      0.39      0.00
  -13   12   14      0.33      0.00
  -13   12   16     -0.71      0.00
  -13   12   17     -0.26      0.00
  -13   11    3      1.35      0.00
  -13   11    7     -1.17      0.00
  -13   11    8      0.35      0.00
  -13   11   10      0.48      0.00
  -13   11   11     -0.08      0.00
  -13   11   12     -1.28      0.00
  -13   11   13     -0.93      0.00
  -13   11   14     -0.39      0.00
  -13   11   15      1.77      0.00
  -13   11   16     -0.40      0.00
  -13   11   17      1.78      0.00
  -13   11   18     -0.12      0.00
  -13   10    2     -0.77      0.00
  -13   10    4      1.52      0.00
  -13   10    5      1.52      0.00
  -13   10    7      0.71      0.00
  -13   10    8      1.01      0.00
  -13   10    9     -0.85      0.00
  -13   10   10      1.34      0.00
  -13   10   11      0.72      0.00
  -13   10   12      0.65      0.00
  -13   10   13      0.84      0.00
  -13   10   14     -0.73      0.00
  -13   10   15     -0.71      0.00
  -13   10   16     -3.02      0.00
  -13   10   17      0.38      0.00
  -13   10   18     -2.11      0.00
  -13    9    1     -1.81      0.00
  -13    9    8      0.46      0.00
  -13    9    9     -0.77      0.00
  -13    9   10      0.97      0.00
  -13    9   11     -1.30      0.00
  -13    9   12      0.21      0.00
  -13    9   15      0.95      0.00
  -13    9   16      1.24      0.00
  -13    9   17      0.76      0.00
  -13    9   18      0.14      0.00
   13    8    0      3.23      0.00
  -13    8    1      1.70      0.00
  -13    8    2      0.74      0.00
  -13    8    3      1.09      0.00
  -13    8    4     -3.36      0.00
  -13    8    7     -1.24      0.00
  -13    8    8     -1.75      0.00
  -13    8    9      0.31      0.00
  -13    8   10      0.79      0.00
  -13    8   11     -1.16      0.00
  -13    8   13     -1.28      0.00
  -13    8   14     -0.03      0.00
  -13    8   15     -1.61      0.00
  -13    8   16      1.15      0.00
  -13    8   18      1.09      0.00
   13    7    2      0.20      0.00
   13    7    1     -1.91      0.00
   13    7    0     -0.36      0.00
  -13    7    1      0.29      0.00
  -13    7    2      3.47      0.00
  -13    7    3      4.08      0.00
  -13    7    4      1.04      0.00
  -13    7    9     -0.26      0.00
  -13    7   10     -1.27      0.00
  -13    7   11      0.66      0.00
  -13    7   12     -0.18      0.00
  -13    7   13      0.06      0.00
  -13    7   14      0.70      0.00
  -13    7   15     -1.25      0.00
  -13    7   16     -0.58      0.00
  -13    7   17     -1.82      0.00
  -13    7   18     -1.04      0.00
   13    6    2      0.17      0.00
   13    6    1      1.58      0.00
   13    6    0     -1.65      0.00
  -13    6    1     -4.55      0.00
  -13    6    2     -2.19      0.00
  -13    6    4     -0.16      0.00
  -13    6    7      3.54      0.00
  -13    6    8      3.00      0.00
  -13    6   10     -0.42      0.00
  -13    6   11      1.60      0.00
  -13    6   12     -1.82      0.00
  -13    6   13      1.32      0.00
  -13    6   14      0.38      0.00
  -13    6   16      2.10      0.00
  -13    6   17      1.58      0.00
  -13    6   18     -0.14      0.00
  -13    6   19      0.15      0.00
   13    5    2     -0.93      0.00
   13    5    1      1.91      0.00
   13    5    0     -1.86      0.00
  -13    5    2      0.92      0.00
  -13    5    3     -4.52      0.00
  -13    5    4     -3.02      0.00
  -13    5    8     -0.59      0.00
  -13    5    9     -1.18      0.00
  -13    5   10      1.83      0.00
  -13    5   11      0.94      0.00
  -13    5   12     -1.17      0.00
  -13    5   13      1.39      0.00
  -13    5   14     -1.38      0.00
  -13    5   15     -1.30      0.00
  -13    5   16     -0.75      0.00
  -13    5   17     -0.54      0.00
  -13    5   18      1.58      0.00
  -13    5   19      1.37      0.00
   13    4    4     -2.32      0.00
   13    4    2     -2.98      0.00
   13    4    1     -0.22      0.00
  -13    4    1      1.59      0.00
  -13    4    3      2.51      0.00
  -13    4    4      5.05      0.00
  -13    4    8     -2.64      0.00
  -13    4   10      0.52      0.00
  -13    4   11     -2.81      0.00
  -13    4   13      0.95      0.00
  -13    4   14     -0.10      0.00
  -13    4   15     -0.13      0.00
  -13    4   16     -0.19      0.00
  -13    4   17     -2.08      0.00
  -13    4   18     -0.63      0.00
  -13    4   19     -2.12      0.00
   13    3    5     -0.02      0.00
   13    3    2      0.55      0.00
   13    3    1      0.71      0.00
   13    3    0      2.53      0.00
  -13    3    1     -2.79      0.00
  -13    3    2     -1.71      0.00
  -13    3    3     -2.80      0.00
  -13    3    4      1.45      0.00
  -13    3    7      5.20      0.00
  -13    3    8      2.35      0.00
  -13    3   10      1.46      0.00
  -13    3   11     -2.54      0.00
  -13    3   13     -1.68      0.00
  -13    3   14      0.08      0.00
  -13    3   15      0.93      0.00
  -13    3   16      1.07      0.00
  -13    3   17      1.24      0.00
  -13    3   18      1.42      0.00
  -13    3   19     -1.05      0.00
   13    2    4      0.48      0.00
   13    2    2      0.47      0.00
   13    2    1     -3.49      0.00
   13    2    0      0.61      0.00
  -13    2    1      2.60      0.00
  -13    2    2     -0.01      0.00
  -13    2    3     -1.88      0.00
  -13    2    4     -1.95      0.00
  -13    2    7     -1.98      0.00
  -13    2    8     -1.93      0.00
  -13    2   10     -0.40      0.00
  -13    2   11      3.44      0.00
  -13    2   12      1.94      0.00
  -13    2   13      0.76      0.00
  -13    2   14     -0.26      0.00
  -13    2   15     -0.28      0.00
  -13    2   17      0.76      0.00
  -13    2   18     -0.09      0.00
  -13    2   19      0.01      0.00
   13    1    5     -0.64      0.00
   13    1    4     -1.55      0.00
   13    1    2      1.45      0.00
   13    1    0      4.00      0.00
  -13    1    1      3.22      0.00
  -13    1    2     -0.02      0.00
  -13    1    3      3.13      0.00
  -13    1    4      2.94      0.00
  -13    1    7     -3.85      0.00
  -13    1    8     -3.10      0.00
  -13    1    9     -1.74      0.00
  -13    1   10     -5.48      0.00
  -13    1   11      0.39      0.00
  -13    1   12     -2.59      0.00
  -13    1   13      1.79      0.00
  -13    1   14      0.06      0.00
  -13    1   16     -0.90      0.00
  -13    1   17      0.61      0.00
  -13    1   18     -0.86      0.00
  -13    1   19     -0.14      0.00
   13    0    4      2.00      0.00
   13    0    2      4.53      0.00
   13    0    0     -2.09      0.00
  -13    0    2     -5.36      0.00
  -13    0    4     -2.13      0.00
  -13    0    8      6.08      0.00
  -13    0   12     -2.66      0.00
  -13    0   14     -2.57      0.00
  -13    0   16      0.07      0.00
  -13    0   18     -0.84      0.00
   13    1    1     -1.68      0.00
  -13    1   15      0.80      0.00
  -13    2    9      4.02      0.00
  -13    2   16     -1.23      0.00
  -13    3    9      3.13      0.00
  -13    4    7     -1.59      0.00
  -13    4   12      0.83      0.00
   13    5    5      1.72      0.00
  -13    5    1      0.53      0.00
  -13    5    7     -2.65      0.00
   13    6    5     -1.83      0.00
  -13    6    3     -2.44      0.00
  -13    6    9      2.03      0.00
  -13    6   15      1.00      0.00
   13    7    5      0.86      0.00
   13    7    3     -1.21      0.00
  -13    7    7      0.72      0.00
  -13    7    8     -1.88      0.00
  -13    7   19      0.40      0.00
   13    8    4      0.91      0.00
   13    8    3      1.25      0.00
   13    8    2      1.67      0.00
   13    8    1     -1.67      0.00
  -13    8   12      0.11      0.00
  -13    8   17     -0.37      0.00
   13    9    4     -2.61      0.00
   13    9    3      0.42      0.00
   13    9    2     -1.09      0.00
   13    9    1      0.00      0.00
   13    9    0      1.09      0.00
  -13    9    2     -2.97      0.00
  -13    9    4     -2.54      0.00
  -13    9    6      0.02      0.00
  -13    9   14      1.37      0.00
   13   10    4     -0.37      0.00
   13   10    3      0.62      0.00
   13   10    2     -2.49      0.00
   13   10    1      1.67      0.00
   13   10    0     -2.03      0.00
  -13   10    1     -0.48      0.00
  -13   10    3      1.36      0.00
  -13   10    6      2.06      0.00
   13   11    5     -0.60      0.00
   13   11    4      2.68      0.00
   13   11    3      0.00      0.00
   13   11    2      0.31      0.00
   13   11    1      1.30      0.00
   13   11    0     -0.93      0.00
  -13   11    1      2.00      0.00
  -13   11    2      1.47      0.00
  -13   11    4      0.95      0.00
  -13   11    6      0.05      0.00
  -13   11    9     -0.78      0.00
   13   12    5     -2.21      0.00
   13   12    4      1.56      0.00
   13   12    3     -1.87      0.00
   13   12    2      2.36      0.00
   13   12    1     -2.08      0.00
   13   12    0      1.36      0.00
  -13   12    1      0.81      0.00
  -13   12    2     -0.48      0.00
  -13   12    3     -1.68      0.00
  -13   12    4     -2.02      0.00
  -13   12   15      0.35      0.00
   13   13    6     -1.65      0.00
   13   13    5      0.31      0.00
   13   13    3     -1.58      0.00
   13   13    2      1.37      0.00
   13   13    1     -2.18      0.00
   13   13    0      2.59      0.00
  -13   13    1     -3.01      0.00
  -13   13    2     -1.58      0.00
  -13   13    3      0.29      0.00
  -13   13    4      1.35      0.00
  -13   13    6      2.85      0.00
   13   14    6     -1.18      0.00
   13   14    5      3.30      0.00
   13   14    4     -1.52      0.00
   13   14    3      1.50      0.00
   13   14    2     -1.61      0.00
   13   14    1      0.31      0.00
   13   14    0      0.54      0.00
  -13   14    1      1.41      0.00
  -13   14    2      1.68      0.00
  -13   14    3      2.19      0.00
  -13   14    4      1.39      0.00
  -13   14    6      0.74      0.00
  -13   14    7     -1.45      0.00
  -13   14    8     -0.42      0.00
   13   15    6     -1.45      0.00
   13   15    5      1.71      0.00
   13   15    4     -1.44      0.00
   13   15    3      3.57      0.00
   13   15    2     -1.40      0.00
   13   15    1      3.73      0.00
   13   15    0     -2.34      0.00
  -13   15    1      1.92      0.00
  -13   15    2     -0.99      0.00
  -13   15    3     -1.50      0.00
  -13   15    4     -1.71      0.00
  -13   15    6     -1.49      0.00
  -13   15    7     -0.74      0.00
  -13   15    8     -0.23      0.00
  -13   15    9      0.36      0.00
  -13   15   10     -0.36      0.00
  -13   15   11      1.07      0.00
  -13   15   12     -0.69      0.00
  -13   15   13      0.61      0.00
  -13   15   14     -0.62      0.00
  -13   15   15     -1.28      0.00
  -13   15   16      0.04      0.00
   13   16    6      0.72      0.00
   13   16    5     -0.64      0.00
   13   16    4     -2.06      0.00
   13   16    3     -0.54      0.00
   13   16    2     -2.62      0.00
   13   16    1      1.82      0.00
   13   16    0     -3.03      0.00
  -13   16    1     -2.48      0.00
  -13   16    2     -1.59      0.00
  -13   16    3     -0.31      0.00
  -13   16    4      0.97      0.00
  -13   16    6      0.44      0.00
  -13   16    8      0.05      0.00
  -13   16    9      0.67      0.00
  -13   16   10     -0.61      0.00
  -13   16   11      0.60      0.00
  -13   16   12     -1.15      0.00
  -13   16   13     -0.94      0.00
  -13   16   14      0.38      0.00
  -13   16   15     -0.63      0.00
   13   17    6      1.18      0.00
   13   17    4      1.49      0.00
   13   17    3     -0.05      0.00
   13   17    2      0.47      0.00
   13   17    1     -1.12      0.00
  -13   17    1      0.45      0.00
  -13   17    2      1.92      0.00
  -13   17    3      1.12      0.00
  -13   17    4      0.25      0.00
  -13   17    6     -1.52      0.00
  -13   17    7      0.38      0.00
  -13   17    8     -1.19      0.00
  -13   17    9     -0.68      0.00
  -13   17   10     -0.89      0.00
  -13   17   11      0.36      0.00
  -13   17   13      0.80      0.00
  -13   17   14      1.90      0.00
  -13   17   15      0.56      0.00
   13   18    6      0.83      0.00
   13   18    4      0.32      0.00
   13   18    3     -0.23      0.00
   13   18    2      2.30      0.00
   13   18    1     -0.36      0.00
   13   18    0      2.45      0.00
  -13   18    1      0.13      0.00
  -13   18    3     -0.14      0.00
  -13   18    4     -1.03      0.00
  -13   18    6     -0.24      0.00
  -13   18    7     -0.73      0.00
  -13   18    8      0.93      0.00
  -13   18    9      0.54      0.00
  -13   18   10      1.10      0.00
  -13   18   11      0.26      0.00
  -13   18   12      0.42      0.00
  -13   18   13     -1.58      0.00
  -13   18   14     -0.88      0.00
   13   19    6      1.59      0.00
   13   19    5     -0.03      0.00
   13   19    3     -0.04      0.00
   13   19    2     -0.67      0.00
   13   19    1     -0.93      0.00
   13   19    0      0.20      0.00
  -13   19    1     -0.59      0.00
  -13   19    2     -1.95      0.00
  -13   19    3     -0.12      0.00
  -13   19    4      0.06      0.00
  -13   19    6      1.68      0.00
  -13   19    7     -0.74      0.00
  -13   19    8      1.13      0.00
  -13   19    9     -0.51      0.00
  -13   19   10     -0.18      0.00
  -13   19   11     -1.52      0.00
  -13   19   12      0.10      0.00
  -13   19   13     -0.72      0.00
   13   20    6     -0.45      0.00
   13   20    5     -1.41      0.00
   13   20    3      0.56      0.00
   13   20    1      1.28      0.00
   13   20    0     -1.26      0.00
  -13   20    1      0.93      0.00
  -13   20    2     -0.47      0.00
  -13   20    3      1.27      0.00
  -13   20    4      1.41      0.00
  -13   20    6      0.51      0.00
  -13   20    7     -0.43      0.00
  -13   20    8     -0.55      0.00
  -13   20    9     -0.71      0.00
  -13   20   10      0.14      0.00
  -13   20   11     -0.04      0.00
  -13   20   12      0.63      0.00
   13   21    6      0.63      0.00
   13   21    5      0.30      0.00
   13   21    4      0.07      0.00
   13   21    3     -0.54      0.00
   13   21    2     -0.37      0.00
   13   21    0     -0.10      0.00
  -13   21    1      1.98      0.00
  -13   21    3     -0.81      0.00
  -13   21    4      0.79      0.00
  -13   21    6     -0.30      0.00
  -13   21    7      0.61      0.00
  -13   21    8     -0.57      0.00
  -13   21    9      0.27      0.00
  -13   21   10      0.32      0.00
  -13   21   11      0.74      0.00
   13   22    6     -0.77      0.00
   13   22    5      0.43      0.00
   13   22    3     -0.18      0.00
   13   22    1     -0.97      0.00
   13   22    0     -0.53      0.00
  -13   22    1     -0.64      0.00
  -13   22    2     -0.14      0.00
  -13   22    3     -1.45      0.00
  -13   22    4      0.34      0.00
  -13   22    6     -1.09      0.00
  -13   22    7      0.21      0.00
  -13   22    8      0.68      0.00
  -13   22    9      0.13      0.00
  -13   22   10     -0.29      0.00
   13   23    4     -0.37      0.00
   13   23    3     -0.72      0.00
   13   23    2      0.48      0.00
   13   23    1     -0.31      0.00
   13   23    0      0.22      0.00
  -13   23    1     -0.45      0.00
  -13   23    2      0.75      0.00
  -13   23    4     -0.51      0.00
  -13   23    6      0.62      0.00
  -13   23    7      0.00      0.00
  -13   23    8      1.32      0.00
   13   24    2     -0.53      0.00
   13   24    1      0.10      0.00
   13   24    0      0.29      0.00
  -13   24    1     -0.13      0.00
  -13   24    2      0.54      0.00
  -13   24    3      0.74      0.00
  -13   24    4      1.07      0.00
  -12   14   10      1.68      0.00
  -12   14   11      0.88      0.00
  -12   14   12      2.26      0.00
  -12   14   13     -0.48      0.00
  -12   14   14     -0.13      0.00
  -12   14   15     -0.61      0.00
  -12   14   16     -0.89      0.00
  -12   14   17      0.31      0.00
  -12   13    8     -1.61      0.00
  -12   13    9     -1.25      0.00
  -12   13   10     -1.64      0.00
  -12   13   12     -0.23      0.00
  -12   13   13     -0.17      0.00
  -12   13   14      1.66      0.00
  -12   13   15      0.42      0.00
  -12   13   16      0.33      0.00
  -12   12    6      0.55      0.00
  -12   12    7      0.01      0.00
  -12   12    9      0.45      0.00
  -12   12   10     -0.35      0.00
  -12   12   11      0.07      0.00
  -12   12   12     -1.69      0.00
  -12   12   13     -0.93      0.00
  -12   12   14     -1.20      0.00
  -12   12   15     -0.61      0.00
  -12   12   16     -0.22      0.00
  -12   12   17      0.99      0.00
  -12   12   18     -0.45      0.00
  -12   11    3      1.17      0.00
  -12   11    6      2.24      0.00
  -12   11    7      1.74      0.00
  -12   11    9      0.97      0.00
  -12   11   10      1.12      0.00
  -12   11   11      1.57      0.00
  -12   11   12      1.60      0.00
  -12   11   13      1.72      0.00
  -12   11   14      0.57      0.00
  -12   11   15      0.30      0.00
  -12   11   16     -0.63      0.00
  -12   11   17     -1.16      0.00
  -12   10    2     -2.01      0.00
  -12   10    3     -2.18      0.00
  -12   10    8     -0.64      0.00
  -12   10    9      0.54      0.00
  -12   10   10     -1.01      0.00
  -12   10   11     -1.10      0.00
  -12   10   12     -0.16      0.00
  -12   10   13     -1.15      0.00
  -12   10   14      0.00      0.00
  -12   10   15     -0.43      0.00
  -12   10   16      2.09      0.00
  -12   10   17     -0.11      0.00
  -12   10   18      2.21      0.00
  -12   10   19      0.28      0.00
  -12    9    1      1.29      0.00
  -12    9    2      3.93      0.00
  -12    9    3      0.62      0.00
  -12    9    6     -3.37      0.00
  -12    9    7     -2.29      0.00
  -12    9    8     -2.56      0.00
  -12    9    9     -0.02      0.00
  -12    9   10     -1.35      0.00
  -12    9   11      0.91      0.00
  -12    9   12     -0.67      0.00
  -12    9   13     -1.18      0.00
  -12    9   14      0.56      0.00
  -12    9   15     -1.19      0.00
  -12    9   16      0.41      0.00
   12    8    0     -0.76      0.00
  -12    8    1     -0.95      0.00
  -12    8    2      2.79      0.00
  -12    8    3      2.51      0.00
  -12    8    7      1.92      0.00
  -12    8    8      1.28      0.00
  -12    8   10     -1.90      0.00
  -12    8   12     -0.95      0.00
  -12    8   13      1.36      0.00
  -12    8   14      0.78      0.00
  -12    8   15      0.50      0.00
  -12    8   16      0.29      0.00
  -12    8   18     -0.91      0.00
  -12    8   19     -0.47      0.00
  -12    7    1     -2.75      0.00
  -12    7    2     -4.67      0.00
  -12    7    3     -4.90      0.00
  -12    7    6      2.50      0.00
  -12    7    8      3.82      0.00
  -12    7    9      1.25      0.00
  -12    7   11      0.99      0.00
  -12    7   12     -2.06      0.00
  -12    7   13      0.86      0.00
  -12    7   14     -1.26      0.00
  -12    7   15      0.73      0.00
  -12    7   16     -0.41      0.00
  -12    7   17      1.56      0.00
  -12    7   18      1.05      0.00
  -12    7   19      1.30      0.00
   12    6    2     -0.06      0.00
   12    6    1     -4.56      0.00
  -12    6    3     -0.03      0.00
  -12    6    6     -3.80      0.00
  -12    6    7     -5.59      0.00
  -12    6    8     -1.92      0.00
  -12    6   11     -0.25      0.00
  -12    6   12      1.40      0.00
  -12    6   13      0.37      0.00
  -12    6   15      0.52      0.00
  -12    6   16     -1.52      0.00
  -12    6   17     -0.88      0.00
  -12    6   18      0.12      0.00
  -12    6   19     -1.10      0.00
   12    5    2      0.39      0.00
   12    5    1     -1.72      0.00
  -12    5    1      2.07      0.00
  -12    5    2      1.97      0.00
  -12    5    3      6.30      0.00
  -12    5    7     -0.63      0.00
  -12    5    8     -1.14      0.00
  -12    5    9     -3.63      0.00
  -12    5   11     -3.72      0.00
  -12    5   13     -1.84      0.00
  -12    5   16     -0.69      0.00
  -12    5   17      0.21      0.00
  -12    5   18      0.35      0.00
  -12    5   19     -1.99      0.00
   12    4    2      4.06      0.00
   12    4    1      1.16      0.00
   12    4    0      0.39      0.00
  -12    4    3     -2.00      0.00
  -12    4    6      2.27      0.00
  -12    4    9      4.37      0.00
  -12    4   11      0.74      0.00
  -12    4   12      0.03      0.00
  -12    4   13     -2.82      0.00
  -12    4   14      1.14      0.00
  -12    4   15     -0.94      0.00
  -12    4   16      0.38      0.00
  -12    4   18     -0.25      0.00
  -12    4   19      0.83      0.00
   12    3    5      3.35      0.00
   12    3    2     -0.75      0.00
   12    3    1     -1.36      0.00
   12    3    0     -3.23      0.00
  -12    3    2      3.04      0.00
  -12    3    6     -5.28      0.00
  -12    3    7     -3.92      0.00
  -12    3    8     -2.84      0.00
  -12    3    9      0.05      0.00
  -12    3   10      0.16      0.00
  -12    3   11      3.98      0.00
  -12    3   12      1.20      0.00
  -12    3   14      1.86      0.00
  -12    3   15     -0.61      0.00
  -12    3   16     -0.58      0.00
  -12    3   17      0.27      0.00
  -12    3   18     -1.51      0.00
   12    2    5     -0.76      0.00
   12    2    2     -0.55      0.00
   12    2    1      1.86      0.00
   12    2    0     -1.95      0.00
  -12    2    1     -2.18      0.00
  -12    2    2      1.45      0.00
  -12    2    3      1.09      0.00
  -12    2    6      1.17      0.00
  -12    2    7      0.37      0.00
  -12    2    8     -1.61      0.00
  -12    2    9     -4.81      0.00
  -12    2   10     -2.99      0.00
  -12    2   11     -2.94      0.00
  -12    2   12     -3.79      0.00
  -12    2   14     -1.24      0.00
  -12    2   15      1.00      0.00
  -12    2   16      0.76      0.00
  -12    2   17     -0.09      0.00
  -12    2   18     -0.10      0.00
  -12    2   19      1.30      0.00
   12    1    6     -1.33      0.00
   12    1    5     -0.43      0.00
   12    1    4      0.85      0.00
   12    1    0     -1.83      0.00
  -12    1    1     -0.93      0.00
  -12    1    2     -0.79      0.00
  -12    1    3     -3.24      0.00
  -12    1    6     -0.25      0.00
  -12    1    7      3.52      0.00
  -12    1    8      4.35      0.00
  -12    1    9      2.32      0.00
  -12    1   10      5.30      0.00
  -12    1   11     -1.58      0.00
  -12    1   12      0.50      0.00
  -12    1   14     -2.34      0.00
  -12    1   15     -1.48      0.00
  -12    1   16     -0.50      0.00
  -12    1   17     -0.48      0.00
  -12    1   18      0.66      0.00
  -12    1   19     -0.64      0.00
   12    0    6      0.88      0.00
   12    0    4     -0.12      0.00
   12    0    0      0.28      0.00
  -12    0    2      3.73      0.00
  -12    0   10      2.10      0.00
  -12    0   12      5.15      0.00
  -12    0   14      3.66      0.00
  -12    0   16      0.74      0.00
   12    1    2     -0.69      0.00
   12    1    1      2.04      0.00
  -12    1   13     -1.54      0.00
  -12    2   13      0.35      0.00
  -12    3    1      0.89      0.00
  -12    3   13      2.95      0.00
  -12    3   19      0.87      0.00
   12    4    3      2.13      0.00
  -12    4    1     -4.15      0.00
  -12    4    2     -3.59      0.00
  -12    4    7      4.40      0.00
  -12    4    8      5.13      0.00
  -12    4   10      1.52      0.00
  -12    4   17      1.67      0.00
   12    5    6     -0.71      0.00
   12    5    3     -3.54      0.00
   12    5    0      1.10      0.00
  -12    5    6      3.65      0.00
  -12    5   10     -1.51      0.00
  -12    5   12      1.01      0.00
  -12    5   14      1.47      0.00
  -12    5   15      0.06      0.00
   12    6    6      4.06      0.00
   12    6    3     -0.29      0.00
   12    6    0      0.90      0.00
  -12    6    1      4.20      0.00
  -12    6    2     -0.06      0.00
  -12    6    5     -6.36      0.00
  -12    6    9     -2.48      0.00
  -12    6   10      2.32      0.00
  -12    6   14     -0.77      0.00
   12    7    6     -3.09      0.00
   12    7    3      2.96      0.00
   12    7    2      2.83      0.00
   12    7    1      0.97      0.00
   12    7    0      3.93      0.00
  -12    7    5     -2.19      0.00
  -12    7    7      1.58      0.00
  -12    7   10      1.64      0.00
   12    8    6     -2.21      0.00
   12    8    4     -3.53      0.00
   12    8    3     -1.87      0.00
   12    8    2     -2.28      0.00
   12    8    1      0.71      0.00
  -12    8    5      3.88      0.00
  -12    8    6      3.86      0.00
  -12    8    9     -0.37      0.00
  -12    8   17     -0.24      0.00
   12    9    6      3.69      0.00
   12    9    4      1.63      0.00
   12    9    3     -0.66      0.00
   12    9    2     -1.24      0.00
  -12    9    5     -1.36      0.00
  -12    9   17     -2.17      0.00
  -12    9   18      1.06      0.00
   12   10    5     -0.21      0.00
   12   10    4      2.57      0.00
   12   10    3      0.84      0.00
   12   10    2      3.51      0.00
   12   10    1     -0.06      0.00
   12   10    0      2.31      0.00
  -12   10    1     -1.92      0.00
  -12   10    5     -1.02      0.00
  -12   10    6     -1.83      0.00
  -12   10    7      0.44      0.00
   12   11    5     -1.21      0.00
   12   11    4     -1.71      0.00
   12   11    3     -1.16      0.00
   12   11    2      1.23      0.00
   12   11    1     -3.05      0.00
   12   11    0      3.34      0.00
  -12   11    1     -2.77      0.00
  -12   11    2     -1.86      0.00
  -12   11    5      1.68      0.00
  -12   11    8      0.64      0.00
  -12   11   18     -1.64      0.00
   12   12    4     -1.76      0.00
   12   12    3      0.42      0.00
   12   12    1     -1.13      0.00
   12   12    0      0.89      0.00
  -12   12    1      2.93      0.00
  -12   12    2      1.69      0.00
  -12   12    5     -0.84      0.00
  -12   12    8      0.15      0.00
   12   13    6      1.20      0.00
   12   13    5      1.11      0.00
   12   13    4      0.56      0.00
   12   13    3      2.39      0.00
   12   13    1      3.29      0.00
   12   13    0     -2.13      0.00
  -12   13    1      1.79      0.00
  -12   13    2      0.87      0.00
  -12   13    3     -1.55      0.00
  -12   13    5     -1.80      0.00
  -12   13    6     -1.91      0.00
  -12   13    7     -0.72      0.00
  -12   13   11     -0.68      0.00
  -12   13   17      0.36      0.00
  -12   13   18     -0.28      0.00
   12   14    6      0.50      0.00
   12   14    5     -1.71      0.00
   12   14    4      0.47      0.00
   12   14    3      0.12      0.00
   12   14    2     -0.80      0.00
   12   14    1      2.87      0.00
   12   14    0     -2.29      0.00
  -12   14    1     -4.11      0.00
  -12   14    2     -1.96      0.00
  -12   14    3     -2.34      0.00
  -12   14    5      1.48      0.00
  -12   14    6     -0.47      0.00
  -12   14    7      1.78      0.00
  -12   14    8      0.70      0.00
  -12   14    9      1.03      0.00
   12   15    7     -0.89      0.00
   12   15    6      1.20      0.00
   12   15    5     -1.19      0.00
   12   15    4      0.65      0.00
   12   15    3     -1.90      0.00
   12   15    1     -1.81      0.00
   12   15    0     -0.67      0.00
  -12   15    1     -0.41      0.00
  -12   15    2      1.73      0.00
  -12   15    3      2.93      0.00
  -12   15    5      2.37      0.00
  -12   15    6      0.42      0.00
  -12   15    7      0.36      0.00
  -12   15    8      0.21      0.00
  -12   15    9     -0.96      0.00
  -12   15   10     -0.13      0.00
  -12   15   11     -1.82      0.00
  -12   15   12     -0.43      0.00
  -12   15   13     -1.16      0.00
  -12   15   15      1.46      0.00
  -12   15   16      0.29      0.00
  -12   15   17      0.22      0.00
   12   16    7      0.66      0.00
   12   16    6     -0.12      0.00
   12   16    5     -0.19      0.00
   12   16    4      1.26      0.00
   12   16    3     -0.76      0.00
   12   16    2      2.10      0.00
   12   16    1     -2.03      0.00
   12   16    0      3.12      0.00
  -12   16    2      0.57      0.00
  -12   16    3      0.98      0.00
  -12   16    5     -2.57      0.00
  -12   16    6     -1.10      0.00
  -12   16    7     -2.34      0.00
  -12   16    8      0.11      0.00
  -12   16    9     -0.35      0.00
  -12   16   10      0.52      0.00
  -12   16   11      0.00      0.00
  -12   16   12      0.84      0.00
  -12   16   13      1.11      0.00
  -12   16   14      0.42      0.00
  -12   16   15      0.28      0.00
  -12   16   16     -0.36      0.00
   12   17    7      1.56      0.00
   12   17    6     -0.34      0.00
   12   17    5      0.61      0.00
   12   17    4      0.34      0.00
   12   17    3     -0.19      0.00
   12   17    2      0.91      0.00
   12   17    1     -0.51      0.00
   12   17    0      1.99      0.00
  -12   17    1     -1.66      0.00
  -12   17    2     -4.24      0.00
  -12   17    3     -1.90      0.00
  -12   17    5     -0.12      0.00
  -12   17    6      1.87      0.00
  -12   17    7      1.31      0.00
  -12   17    8      1.23      0.00
  -12   17    9      0.66      0.00
  -12   17   10      0.22      0.00
  -12   17   11      0.04      0.00
  -12   17   12     -0.26      0.00
  -12   17   13     -0.83      0.00
  -12   17   14     -1.57      0.00
  -12   17   15     -1.11      0.00
  -12   17   16     -0.44      0.00
   12   18    7     -0.28      0.00
   12   18    6     -1.25      0.00
   12   18    5      0.16      0.00
   12   18    4     -0.54      0.00
   12   18    3      0.49      0.00
   12   18    2     -0.43      0.00
   12   18    0     -1.34      0.00
  -12   18    1     -0.10      0.00
  -12   18    2      1.81      0.00
  -12   18    3      1.31      0.00
  -12   18    5      1.13      0.00
  -12   18    6     -0.84      0.00
  -12   18    7      0.67      0.00
  -12   18    8     -1.89      0.00
  -12   18    9     -0.99      0.00
  -12   18   10     -0.88      0.00
  -12   18   11     -0.39      0.00
  -12   18   12     -0.41      0.00
  -12   18   13      1.20      0.00
  -12   18   14      1.06      0.00
  -12   18   15      1.95      0.00
   12   19    7      0.30      0.00
   12   19    6     -0.13      0.00
   12   19    5      0.29      0.00
   12   19    4     -1.44      0.00
   12   19    3     -1.11      0.00
   12   19    2     -1.74      0.00
   12   19    1      0.14      0.00
  -12   19    1      1.02      0.00
  -12   19    2      1.54      0.00
  -12   19    3     -2.01      0.00
  -12   19    5     -0.45      0.00
  -12   19    7      0.38      0.00
  -12   19    8     -0.31      0.00
  -12   19    9      0.58      0.00
  -12   19   10      1.02      0.00
  -12   19   11      1.33      0.00
  -12   19   12      0.53      0.00
  -12   19   13      0.64      0.00
  -12   19   14     -0.51      0.00
   12   20    7     -0.62      0.00
   12   20    6      0.11      0.00
   12   20    5      1.78      0.00
   12   20    4      0.99      0.00
   12   20    3      0.52      0.00
   12   20    2      1.83      0.00
   12   20    1     -1.28      0.00
   12   20    0      0.30      0.00
  -12   20    1     -0.37      0.00
  -12   20    2     -0.02      0.00
  -12   20    3     -0.80      0.00
  -12   20    5      0.97      0.00
  -12   20    6      0.28      0.00
  -12   20    8      1.79      0.00
  -12   20    9     -0.03      0.00
  -12   20   10     -0.05      0.00
  -12   20   11     -0.99      0.00
  -12   20   12     -1.13      0.00
  -12   20   14     -0.49      0.00
   12   21    6     -0.45      0.00
   12   21    5     -0.77      0.00
   12   21    4     -0.22      0.00
   12   21    2      2.23      0.00
   12   21    0      1.70      0.00
  -12   21    1     -0.76      0.00
  -12   21    2     -0.68      0.00
  -12   21    3      0.94      0.00
  -12   21    5      0.99      0.00
  -12   21    6      0.65      0.00
  -12   21    7     -0.98      0.00
  -12   21    8      0.50      0.00
  -12   21    9     -0.97      0.00
  -12   21   10     -0.40      0.00
  -12   21   11     -0.31      0.00
  -12   21   12      0.56      0.00
  -12   21   13      0.72      0.00
   12   22    7      0.33      0.00
   12   22    6      1.49      0.00
   12   22    5     -0.50      0.00
   12   22    4     -0.21      0.00
   12   22    3     -0.99      0.00
   12   22    2     -0.82      0.00
   12   22    1     -0.62      0.00
  -12   22    1      0.81      0.00
  -12   22    2      0.22      0.00
  -12   22    3      1.52      0.00
  -12   22    5     -0.12      0.00
  -12   22    6     -0.34      0.00
  -12   22    7     -1.07      0.00
  -12   22    8     -1.28      0.00
  -12   22    9     -0.10      0.00
  -12   22   10     -0.45      0.00
  -12   22   11      1.36      0.00
  -12   22   12      0.55      0.00
   12   23    7     -0.80      0.00
   12   23    6      0.01      0.00
   12   23    5     -0.10      0.00
   12   23    4     -0.04      0.00
   12   23    3      1.54      0.00
   12   23    2     -0.69      0.00
   12   23    1      0.47      0.00
   12   23    0     -0.20      0.00
  -12   23    1      0.53      0.00
  -12   23    2     -0.81      0.00
  -12   23    3     -0.62      0.00
  -12   23    5     -0.52      0.00
  -12   23    6     -0.32      0.00
  -12   23    7      0.78      0.00
  -12   23    8     -0.18      0.00
  -12   23    9      1.87      0.00
  -12   23   10     -0.35      0.00
   12   24    5      0.36      0.00
   12   24    4     -1.22      0.00
   12   24    3      0.99      0.00
   12   24    2     -0.88      0.00
   12   24    1      0.34      0.00
   12   24    0     -1.08      0.00
  -12   24    1      0.04      0.00
  -12   24    2     -0.72      0.00
  -12   24    3     -0.97      0.00
  -12   24    5     -0.31      0.00
  -12   24    6      0.14      0.00
  -12   24    7      1.06      0.00
  -12   24    8      0.89      0.00
   12   25    4      0.32      0.00
   12   25    3      0.40      0.00
   12   25    2      0.10      0.00
   12   25    1      1.28      0.00
   12   25    0     -0.25      0.00
  -12   25    1      1.22      0.00
  -12   25    2      1.56      0.00
  -12   25    3      0.08      0.00
  -12   25    5      0.74      0.00
  -12   25    6      0.66      0.00
  -12   25    7     -0.93      0.00
   12   26    1      0.13      0.00
   12   26    0     -0.76      0.00
  -12   26    1     -1.61      0.00
  -12   26    2      0.36      0.00
  -12   26    3     -0.69      0.00
  -11   14   11     -0.81      0.00
  -11   14   12     -2.26      0.00
  -11   14   14      0.39      0.00
  -11   14   15      0.11      0.00
  -11   14   16      0.96      0.00
  -11   14   17      0.02      0.00
  -11   13    7     -1.48      0.00
  -11   13    8      0.43      0.00
  -11   13    9      0.79      0.00
  -11   13   10      0.47      0.00
  -11   13   11      1.50      0.00
  -11   13   12     -1.10      0.00
  -11   13   13      0.37      0.00
  -11   13   14     -1.81      0.00
  -11   13   15     -0.28      0.00
  -11   13   16     -0.36      0.00
  -11   13   17     -0.34      0.00
  -11   13   18      0.54      0.00
  -11   12    5      2.67      0.00
  -11   12    7      1.45      0.00
  -11   12    8      0.87      0.00
  -11   12    9      0.47      0.00
  -11   12   10     -0.52      0.00
  -11   12   11      0.93      0.00
  -11   12   13      1.67      0.00
  -11   12   14     -0.38      0.00
  -11   12   15      1.02      0.00
  -11   12   16      0.07      0.00
  -11   12   17     -0.21      0.00
  -11   12   18      0.08      0.00
  -11   11    5     -1.93      0.00
  -11   11    6     -3.15      0.00
  -11   11    7     -0.87      0.00
  -11   11    8      0.19      0.00
  -11   11    9      0.49      0.00
  -11   11   10      0.16      0.00
  -11   11   11      0.10      0.00
  -11   11   13     -0.21      0.00
  -11   11   14     -0.32      0.00
  -11   11   15     -0.37      0.00
  -11   11   16     -0.04      0.00
  -11   11   17     -0.55      0.00
  -11   11   18      1.25      0.00
  -11   10    2      4.02      0.00
  -11   10    5     -0.67      0.00
  -11   10    6     -1.20      0.00
  -11   10    7     -2.77      0.00
  -11   10    8     -1.91      0.00
  -11   10    9     -3.17      0.00
  -11   10   11     -0.56      0.00
  -11   10   12     -0.62      0.00
  -11   10   13     -0.18      0.00
  -11   10   14     -0.12      0.00
  -11   10   15      0.42      0.00
  -11   10   16      0.27      0.00
  -11   10   17     -0.08      0.00
  -11   10   18     -0.54      0.00
  -11   10   20      1.15      0.00
  -11    9    1      0.95      0.00
  -11    9    2     -2.15      0.00
  -11    9    5      3.17      0.00
  -11    9    6      5.68      0.00
  -11    9    7      2.78      0.00
  -11    9    9      0.37      0.00
  -11    9   10      1.05      0.00
  -11    9   12      0.33      0.00
  -11    9   13      0.57      0.00
  -11    9   14      0.15      0.00
  -11    9   15      1.26      0.00
  -11    9   17      1.76      0.00
  -11    9   18     -1.61      0.00
   11    8    0     -3.33      0.00
  -11    8    2     -7.72      0.00
  -11    8    5     -2.34      0.00
  -11    8    6     -0.90      0.00
  -11    8    7     -0.23      0.00
  -11    8    8      2.13      0.00
  -11    8    9      1.96      0.00
  -11    8   10      3.85      0.00
  -11    8   12      2.26      0.00
  -11    8   13     -1.44      0.00
  -11    8   14     -0.99      0.00
  -11    8   15      0.09      0.00
  -11    8   16     -1.36      0.00
  -11    8   17      1.59      0.00
  -11    8   18     -1.11      0.00
  -11    8   20     -0.67      0.00
   11    7    1     -1.13      0.00
   11    7    0     -4.61      0.00
  -11    7    1      4.10      0.00
  -11    7    2      2.16      0.00
  -11    7    5     -1.20      0.00
  -11    7    6     -5.79      0.00
  -11    7    7     -4.81      0.00
  -11    7    8     -5.19      0.00
  -11    7    9     -3.28      0.00
  -11    7   10     -2.15      0.00
  -11    7   11     -1.90      0.00
  -11    7   12      2.12      0.00
  -11    7   13     -1.55      0.00
  -11    7   15     -0.60      0.00
  -11    7   16     -0.14      0.00
  -11    7   17     -0.15      0.00
  -11    7   18     -0.41      0.00
  -11    7   20     -0.20      0.00
   11    6    2      3.05      0.00
   11    6    1      6.21      0.00
   11    6    0      1.76      0.00
  -11    6    1     -4.66      0.00
  -11    6    5      7.77      0.00
  -11    6    6      3.66      0.00
  -11    6    7      4.73      0.00
  -11    6    8      1.09      0.00
  -11    6    9      0.53      0.00
  -11    6   11     -1.06      0.00
  -11    6   12     -1.08      0.00
  -11    6   13     -2.24      0.00
  -11    6   14      2.10      0.00
  -11    6   16      1.60      0.00
  -11    6   17     -1.28      0.00
  -11    6   20     -0.62      0.00
   11    5    1     -0.39      0.00
   11    5    0     -3.69      0.00
  -11    5    1     -5.17      0.00
  -11    5    2     -0.29      0.00
  -11    5    5     -1.70      0.00
  -11    5    6     -1.28      0.00
  -11    5    7      3.12      0.00
  -11    5    8      3.12      0.00
  -11    5    9      5.37      0.00
  -11    5   10      1.85      0.00
  -11    5   11      4.47      0.00
  -11    5   12     -0.77      0.00
  -11    5   13      0.45      0.00
  -11    5   14     -0.48      0.00
  -11    5   15     -1.84      0.00
  -11    5   16      1.41      0.00
  -11    5   17     -0.88      0.00
  -11    5   20     -1.57      0.00
  -11    5   21      1.05      0.00
   11    4    4     -4.63      0.00
   11    4    1     -2.41      0.00
   11    4    0     -0.22      0.00
  -11    4    2      4.34      0.00
  -11    4    5     -3.96      0.00
  -11    4    6     -3.69      0.00
  -11    4    7     -4.62      0.00
  -11    4    8     -5.09      0.00
  -11    4    9     -2.78      0.00
  -11    4   10     -1.37      0.00
  -11    4   12     -0.20      0.00
  -11    4   13      4.38      0.00
  -11    4   14      0.29      0.00
  -11    4   15      2.58      0.00
  -11    4   16      0.61      0.00
  -11    4   17     -1.86      0.00
  -11    4   18      1.25      0.00
  -11    4   20     -0.94      0.00
  -11    4   21      0.91      0.00
   11    3    4     -0.28      0.00
   11    3    2      4.70      0.00
   11    3    1      3.04      0.00
   11    3    0      4.71      0.00
  -11    3    1      0.67      0.00
  -11    3    5      1.44      0.00
  -11    3    6      5.31      0.00
  -11    3    7      1.61      0.00
  -11    3    9     -2.60      0.00
  -11    3   10     -2.51      0.00
  -11    3   12     -4.03      0.00
  -11    3   13     -1.37      0.00
  -11    3   14     -3.75      0.00
  -11    3   15      1.29      0.00
  -11    3   16     -0.56      0.00
  -11    3   17      0.05      0.00
  -11    3   18      2.04      0.00
  -11    3   20      0.51      0.00
  -11    3   21      1.08      0.00
   11    2    5      3.60      0.00
   11    2    4      3.48      0.00
   11    2    2      1.10      0.00
   11    2    1     -3.07      0.00
  -11    2    2     -2.62      0.00
  -11    2    5     -2.15      0.00
  -11    2    6      0.04      0.00
  -11    2    7     -0.08      0.00
  -11    2    8      3.77      0.00
  -11    2    9      2.93      0.00
  -11    2   11      1.50      0.00
  -11    2   12      1.67      0.00
  -11    2   13     -0.97      0.00
  -11    2   14     -0.75      0.00
  -11    2   15     -0.99      0.00
  -11    2   16     -2.57      0.00
  -11    2   17     -0.39      0.00
  -11    2   18      0.53      0.00
  -11    2   20      0.15      0.00
  -11    2   21     -0.92      0.00
   11    1    6      1.34      0.00
   11    1    4     -2.20      0.00
   11    1    2     -0.65      0.00
   11    1    1     -0.60      0.00
   11    1    0     -0.08      0.00
  -11    1    1      0.71      0.00
  -11    1    2      0.85      0.00
  -11    1    5      1.68      0.00
  -11    1    6     -1.09      0.00
  -11    1    7     -1.31      0.00
  -11    1    8     -2.70      0.00
  -11    1    9     -1.41      0.00
  -11    1   10     -1.18      0.00
  -11    1   12      2.48      0.00
  -11    1   13      1.78      0.00
  -11    1   15      1.29      0.00
  -11    1   16      0.96      0.00
  -11    1   17      1.19      0.00
  -11    1   18     -0.73      0.00
  -11    1   20      0.43      0.00
  -11    1   21     -0.71      0.00
   11    0    6     -3.35      0.00
   11    0    4     -0.45      0.00
   11    0    2      0.73      0.00
   11    0    0     -0.78      0.00
  -11    0    2      0.05      0.00
  -11    0    6     -0.49      0.00
  -11    0    8     -0.35      0.00
  -11    0   10     -2.95      0.00
  -11    0   12     -3.92      0.00
  -11    0   14     -1.29      0.00
  -11    0   16     -0.53      0.00
  -11    0   18     -0.72      0.00
  -11    0   20      0.66      0.00
   11    1    5      0.14      0.00
  -11    1   11      1.23      0.00
  -11    1   14      3.89      0.00
   11    2    6      3.94      0.00
   11    2    0     -0.65      0.00
  -11    2    1      2.02      0.00
  -11    2   10      4.83      0.00
   11    3    7     -4.23      0.00
   11    3    6     -5.61      0.00
  -11    3    2     -1.82      0.00
  -11    3    8      1.52      0.00
  -11    3   11     -3.89      0.00
   11    4    7      6.76      0.00
   11    4    5     -1.45      0.00
  -11    4    1      1.32      0.00
  -11    4   11      2.60      0.00
   11    5    7      4.04      0.00
   11    5    6      3.32      0.00
   11    5    5      7.74      0.00
   11    5    2     -0.53      0.00
  -11    5    4     -2.76      0.00
  -11    5   18      0.67      0.00
   11    6    7     -6.25      0.00
   11    6    6     -6.16      0.00
   11    6    5     -2.20      0.00
   11    6    3      2.60      0.00
  -11    6    2      3.34      0.00
  -11    6   10     -3.30      0.00
  -11    6   18     -0.57      0.00
   11    7    7      1.01      0.00
   11    7    6      1.21      0.00
   11    7    3     -4.66      0.00
   11    7    2     -4.00      0.00
  -11    7    4     -3.91      0.00
  -11    7   14      1.64      0.00
   11    8    7      0.38      0.00
   11    8    6      4.63      0.00
   11    8    4      3.59      0.00
   11    8    3      1.39      0.00
   11    8    2      0.94      0.00
   11    8    1     -1.83      0.00
  -11    8    1      0.14      0.00
  -11    8    4     -5.94      0.00
  -11    8   11      0.39      0.00
   11    9    7     -2.93      0.00
   11    9    4      1.43      0.00
   11    9    3      1.49      0.00
   11    9    2      4.27      0.00
   11    9    1      0.78      0.00
   11    9    0      5.35      0.00
  -11    9    4      3.88      0.00
  -11    9    8      3.90      0.00
  -11    9   11     -0.97      0.00
  -11    9   16     -0.96      0.00
  -11    9   20     -0.79      0.00
   11   10    7      0.72      0.00
   11   10    5     -1.69      0.00
   11   10    4     -2.35      0.00
   11   10    3     -1.88      0.00
   11   10    2     -1.06      0.00
   11   10    1     -2.37      0.00
   11   10    0      2.29      0.00
  -11   10    1      2.90      0.00
  -11   10    4      2.38      0.00
  -11   10   10     -1.33      0.00
   11   11    4     -0.81      0.00
   11   11    3      0.01      0.00
   11   11    2     -2.26      0.00
   11   11    1     -0.55      0.00
   11   11    0     -2.81      0.00
  -11   11    2      0.36      0.00
  -11   11    4     -3.91      0.00
  -11   11   12     -0.57      0.00
   11   12    8     -0.12      0.00
   11   12    6      0.73      0.00
   11   12    5      1.10      0.00
   11   12    4      1.40      0.00
   11   12    3      1.73      0.00
   11   12    2      0.32      0.00
   11   12    0     -1.96      0.00
  -11   12    1     -4.19      0.00
  -11   12    2     -3.78      0.00
  -11   12    4     -1.15      0.00
  -11   12    6      1.79      0.00
   11   13    6     -1.07      0.00
   11   13    5     -1.05      0.00
   11   13    4     -0.19      0.00
   11   13    3      0.50      0.00
   11   13    2      1.05      0.00
   11   13    0      0.52      0.00
  -11   13    1      2.56      0.00
  -11   13    2      1.36      0.00
  -11   13    5      0.46      0.00
  -11   13    6      1.54      0.00
   11   14    7      1.37      0.00
   11   14    6     -0.55      0.00
   11   14    5      0.08      0.00
   11   14    4     -1.93      0.00
   11   14    3     -0.92      0.00
   11   14    2     -1.04      0.00
   11   14    1     -2.88      0.00
   11   14    0      2.09      0.00
  -11   14    1      4.09      0.00
  -11   14    2      0.76      0.00
  -11   14    4     -0.48      0.00
  -11   14    5     -3.78      0.00
  -11   14    6      0.48      0.00
  -11   14    7     -1.63      0.00
  -11   14    8      0.75      0.00
  -11   14    9     -0.34      0.00
  -11   14   10     -1.56      0.00
  -11   14   13      0.07      0.00
   11   15    7      1.95      0.00
   11   15    6     -0.18      0.00
   11   15    5      2.18      0.00
   11   15    4     -0.19      0.00
   11   15    3      1.30      0.00
   11   15    2     -0.69      0.00
   11   15    1     -1.07      0.00
   11   15    0      1.58      0.00
  -11   15    1     -3.50      0.00
  -11   15    2     -3.02      0.00
  -11   15    4      0.15      0.00
  -11   15    5     -0.84      0.00
  -11   15    7      0.46      0.00
  -11   15    8     -0.58      0.00
  -11   15    9     -0.46      0.00
  -11   15   10     -0.52      0.00
  -11   15   11      1.29      0.00
  -11   15   12      1.28      0.00
  -11   15   13      1.44      0.00
  -11   15   14      0.95      0.00
  -11   15   15     -0.34      0.00
  -11   15   16     -0.37      0.00
  -11   15   17     -0.15      0.00
   11   16    6     -1.66      0.00
   11   16    5      0.78      0.00
   11   16    4     -0.12      0.00
   11   16    3      2.33      0.00
   11   16    2      0.05      0.00
   11   16    1      3.46      0.00
  -11   16    2      1.40      0.00
  -11   16    4      2.59      0.00
  -11   16    5      2.72      0.00
  -11   16    6     -0.44      0.00
  -11   16    7      1.48      0.00
  -11   16    8     -0.57      0.00
  -11   16    9      1.13      0.00
  -11   16   10      0.51      0.00
  -11   16   11      0.59      0.00
  -11   16   12     -0.33      0.00
  -11   16   13     -0.98      0.00
  -11   16   14     -1.08      0.00
  -11   16   15     -0.44      0.00
  -11   16   16      0.53      0.00
  -11   16   17      0.08      0.00
   11   17    8      2.62      0.00
   11   17    7     -1.11      0.00
   11   17    6      0.09      0.00
   11   17    5     -0.91      0.00
   11   17    4     -2.11      0.00
   11   17    2     -2.69      0.00
   11   17    1      2.72      0.00
   11   17    0     -2.51      0.00
  -11   17    1      4.18      0.00
  -11   17    2      2.33      0.00
  -11   17    4     -1.46      0.00
  -11   17    5     -0.20      0.00
  -11   17    6     -2.50      0.00
  -11   17    7     -0.90      0.00
  -11   17    8     -0.51      0.00
  -11   17    9     -0.26      0.00
  -11   17   10     -0.55      0.00
  -11   17   11     -1.15      0.00
  -11   17   12     -0.26      0.00
  -11   17   14      1.11      0.00
  -11   17   15      0.00      0.00
  -11   17   16      1.13      0.00
  -11   17   17     -0.56      0.00
   11   18    8      1.36      0.00
   11   18    6      1.93      0.00
   11   18    5      0.75      0.00
   11   18    3     -0.16      0.00
   11   18    2     -1.39      0.00
   11   18    1     -1.21      0.00
  -11   18    1      0.02      0.00
  -11   18    2     -3.68      0.00
  -11   18    4     -3.52      0.00
  -11   18    5      0.04      0.00
  -11   18    6      1.36      0.00
  -11   18    7      0.16      0.00
  -11   18    8      2.23      0.00
  -11   18    9     -0.10      0.00
  -11   18   10      1.15      0.00
  -11   18   12      1.70      0.00
  -11   18   13     -0.47      0.00
  -11   18   14      0.60      0.00
  -11   18   15     -1.33      0.00
  -11   18   16     -0.91      0.00
   11   19    8     -0.88      0.00
   11   19    7     -0.77      0.00
   11   19    6      0.11      0.00
   11   19    5     -0.58      0.00
   11   19    4      1.50      0.00
   11   19    3      0.02      0.00
   11   19    2      2.73      0.00
   11   19    1     -1.06      0.00
   11   19    0      2.26      0.00
  -11   19    1     -1.70      0.00
  -11   19    2     -1.10      0.00
  -11   19    4      1.81      0.00
  -11   19    5      1.26      0.00
  -11   19    6      1.33      0.00
  -11   19    7     -1.26      0.00
  -11   19    8      0.36      0.00
  -11   19   10     -0.13      0.00
  -11   19   11     -0.79      0.00
  -11   19   12     -0.32      0.00
  -11   19   13     -0.45      0.00
  -11   19   14     -0.11      0.00
  -11   19   15      1.13      0.00
   11   20    8     -0.36      0.00
   11   20    7      0.37      0.00
   11   20    6      0.08      0.00
   11   20    4      0.51      0.00
   11   20    3     -1.52      0.00
   11   20    2      1.34      0.00
   11   20    1     -0.37      0.00
   11   20    0      2.00      0.00
  -11   20    1      1.72      0.00
  -11   20    2      2.16      0.00
  -11   20    5     -1.98      0.00
  -11   20    6     -0.42      0.00
  -11   20    7     -0.84      0.00
  -11   20    8     -1.21      0.00
  -11   20    9     -0.02      0.00
  -11   20   10     -0.66      0.00
  -11   20   11      1.21      0.00
  -11   20   12      0.15      0.00
  -11   20   13      1.35      0.00
  -11   20   14      0.05      0.00
  -11   20   15      0.75      0.00
   11   21    6      1.08      0.00
   11   21    5     -0.36      0.00
   11   21    4      0.77      0.00
   11   21    3     -0.72      0.00
   11   21    2     -1.00      0.00
   11   21    1      0.17      0.00
   11   21    0      0.07      0.00
  -11   21    1     -0.08      0.00
  -11   21    2     -0.62      0.00
  -11   21    4      1.26      0.00
  -11   21    5     -0.59      0.00
  -11   21    6      0.32      0.00
  -11   21    7      0.75      0.00
  -11   21    8      0.27      0.00
  -11   21    9      1.63      0.00
  -11   21   10      0.26      0.00
  -11   21   13     -0.88      0.00
  -11   21   14     -1.44      0.00
   11   22    5      0.06      0.00
   11   22    4     -0.25      0.00
   11   22    3      0.55      0.00
   11   22    2     -0.53      0.00
   11   22    1      0.10      0.00
   11   22    0     -1.14      0.00
  -11   22    1      0.24      0.00
  -11   22    2      1.14      0.00
  -11   22    4      0.11      0.00
  -11   22    5     -0.04      0.00
  -11   22    6     -0.04      0.00
  -11   22    7      0.59      0.00
  -11   22    8      1.70      0.00
  -11   22    9     -0.21      0.00
  -11   22   10      0.75      0.00
  -11   22   11     -1.39      0.00
  -11   22   12     -0.07      0.00
  -11   22   13     -0.35      0.00
   11   23    4     -0.92      0.00
   11   23    3      0.17      0.00
   11   23    2      0.39      0.00
   11   23    1      0.64      0.00
   11   23    0     -0.70      0.00
  -11   23    1     -0.82      0.00
  -11   23    2      0.63      0.00
  -11   23    4     -0.45      0.00
  -11   23    5      1.84      0.00
  -11   23    6      0.47      0.00
  -11   23    7     -1.21      0.00
  -11   23    9     -2.50      0.00
  -11   23   10     -0.96      0.00
  -11   23   11     -0.37      0.00
  -11   23   12      0.77      0.00
   11   24    3     -0.60      0.00
   11   24    2      0.37      0.00
   11   24    1      0.69      0.00
   11   24    0     -0.10      0.00
  -11   24    1     -2.09      0.00
  -11   24    2      0.32      0.00
  -11   24    6     -1.36      0.00
  -11   24    8     -1.13      0.00
  -11   24    9      1.49      0.00
  -11   24   10      0.32      0.00
  -11   24   11      1.53      0.00
   11   25    3     -0.01      0.00
   11   25    2      0.38      0.00
   11   25    1     -0.52      0.00
   11   25    0     -1.19      0.00
  -11   25    1      0.96      0.00
  -11   25    2     -0.35      0.00
  -11   25    4     -1.53      0.00
  -11   25    6      0.73      0.00
  -11   25    7      1.94      0.00
  -11   25    8      1.47      0.00
  -11   25    9      2.42      0.00
   11   26    3      0.68      0.00
   11   26    2     -0.51      0.00
   11   26    1     -0.16      0.00
   11   26    0      0.03      0.00
  -11   26    1      0.98      0.00
  -11   26    2     -1.00      0.00
  -11   26    4      0.63      0.00
  -11   26    6      1.53      0.00
  -11   26    7     -0.37      0.00
  -11   26    8     -0.22      0.00
   11   27    2     -1.20      0.00
   11   27    1      0.33      0.00
   11   27    0      0.63      0.00
  -11   27    1      0.34      0.00
  -11   27    2     -0.57      0.00
  -11   27    4     -0.18      0.00
  -11   27    5     -0.94      0.00
  -10   14   13     -0.73      0.00
  -10   14   14     -1.21      0.00
  -10   14   15     -1.26      0.00
  -10   13    8     -0.56      0.00
  -10   13    9      1.88      0.00
  -10   13   11     -0.07      0.00
  -10   13   12      1.12      0.00
  -10   13   14      1.20      0.00
  -10   13   15      0.21      0.00
  -10   13   16      0.46      0.00
  -10   13   17     -0.11      0.00
  -10   13   19     -0.48      0.00
  -10   12    6     -3.43      0.00
  -10   12    7     -0.57      0.00
  -10   12    8     -2.85      0.00
  -10   12   10     -0.07      0.00
  -10   12   11     -0.60      0.00
  -10   12   12      0.29      0.00
  -10   12   14      0.99      0.00
  -10   12   15     -0.41      0.00
  -10   12   16      1.12      0.00
  -10   12   17     -0.98      0.00
  -10   12   19     -0.24      0.00
  -10   12   20      0.47      0.00
  -10   11    4      4.96      0.00
  -10   11    6      2.05      0.00
  -10   11    7     -0.44      0.00
  -10   11    9     -0.59      0.00
  -10   11   11     -1.85      0.00
  -10   11   12     -0.03      0.00
  -10   11   13     -1.25      0.00
  -10   11   14      0.35      0.00
  -10   11   16      0.44      0.00
  -10   11   17     -0.62      0.00
  -10   11   19     -1.06      0.00
  -10   11   20     -0.01      0.00
  -10   10    4      1.09      0.00
  -10   10    6      4.68      0.00
  -10   10    7      2.12      0.00
  -10   10    8      2.12      0.00
  -10   10    9      3.35      0.00
  -10   10   10      0.87      0.00
  -10   10   12      0.57      0.00
  -10   10   13     -0.72      0.00
  -10   10   14      0.23      0.00
  -10   10   15      0.14      0.00
  -10   10   16      0.22      0.00
  -10   10   17      0.81      0.00
  -10   10   19      0.26      0.00
  -10   10   20      0.05      0.00
  -10    9    1     -1.87      0.00
  -10    9    4     -7.49      0.00
  -10    9    5     -2.49      0.00
  -10    9    6     -3.42      0.00
  -10    9    8     -0.55      0.00
  -10    9   10      0.37      0.00
  -10    9   11      2.57      0.00
  -10    9   12      1.50      0.00
  -10    9   13      1.45      0.00
  -10    9   14     -0.29      0.00
  -10    9   15     -0.63      0.00
  -10    9   16     -0.54      0.00
  -10    9   17      0.25      0.00
  -10    9   19      0.58      0.00
  -10    9   20      0.43      0.00
   10    8    0      7.36      0.00
  -10    8    5     -0.03      0.00
  -10    8    7     -2.77      0.00
  -10    8    8     -4.24      0.00
  -10    8    9     -2.97      0.00
  -10    8   10     -4.21      0.00
  -10    8   11     -1.81      0.00
  -10    8   13      0.22      0.00
  -10    8   14     -0.75      0.00
  -10    8   16      0.54      0.00
  -10    8   17     -1.29      0.00
  -10    8   19     -1.07      0.00
  -10    8   20      0.55      0.00
  -10    8   21     -0.31      0.00
   10    7    1     -0.53      0.00
   10    7    0      1.04      0.00
  -10    7    1     -6.21      0.00
  -10    7    4      7.61      0.00
  -10    7    5      2.11      0.00
  -10    7    6      6.96      0.00
  -10    7    7      3.78      0.00
  -10    7    8      3.53      0.00
  -10    7    9      1.70      0.00
  -10    7   10     -0.28      0.00
  -10    7   11      0.18      0.00
  -10    7   12     -1.42      0.00
  -10    7   13      0.71      0.00
  -10    7   14     -1.90      0.00
  -10    7   16      0.29      0.00
  -10    7   17     -0.20      0.00
  -10    7   19     -0.75      0.00
  -10    7   21     -0.66      0.00
  -10    6    4     -2.05      0.00
  -10    6    5     -6.93      0.00
  -10    6    6      0.60      0.00
  -10    6    7     -2.75      0.00
  -10    6    8      2.86      0.00
  -10    6    9      2.25      0.00
  -10    6   10      4.54      0.00
  -10    6   11      2.91      0.00
  -10    6   12      2.30      0.00
  -10    6   13      2.16      0.00
  -10    6   14     -1.10      0.00
  -10    6   15      1.30      0.00
  -10    6   17     -0.35      0.00
  -10    6   20     -0.29      0.00
  -10    6   21     -0.40      0.00
   10    5    2      3.98      0.00
   10    5    1      4.51      0.00
  -10    5    1      8.14      0.00
  -10    5    7     -5.63      0.00
  -10    5    8     -2.96      0.00
  -10    5    9     -5.91      0.00
  -10    5   10     -1.70      0.00
  -10    5   11     -3.26      0.00
  -10    5   12      1.11      0.00
  -10    5   14      0.26      0.00
  -10    5   15      2.92      0.00
  -10    5   16      0.04      0.00
  -10    5   17      1.85      0.00
  -10    5   19     -0.18      0.00
  -10    5   20      0.95      0.00
  -10    5   21      0.11      0.00
   10    4    4      7.51      0.00
   10    4    2      4.36      0.00
   10    4    0     -3.60      0.00
  -10    4    1      0.17      0.00
  -10    4    4     -2.75      0.00
  -10    4    5      4.98      0.00
  -10    4    7      3.27      0.00
  -10    4    8      4.22      0.00
  -10    4    9      0.33      0.00
  -10    4   11     -4.26      0.00
  -10    4   12     -0.85      0.00
  -10    4   13     -4.67      0.00
  -10    4   14     -0.62      0.00
  -10    4   15     -1.87      0.00
  -10    4   16     -1.12      0.00
  -10    4   17      1.32      0.00
  -10    4   19      0.91      0.00
  -10    4   20      1.53      0.00
  -10    4   21     -0.81      0.00
   10    3    4     -3.30      0.00
   10    3    2     -8.58      0.00
   10    3    1     -4.03      0.00
  -10    3    1     -0.81      0.00
  -10    3    4     -4.56      0.00
  -10    3    5      0.78      0.00
  -10    3    6     -4.31      0.00
  -10    3    7     -0.35      0.00
  -10    3    9      2.58      0.00
  -10    3   10      3.13      0.00
  -10    3   11      3.21      0.00
  -10    3   12      3.87      0.00
  -10    3   13     -1.12      0.00
  -10    3   14      2.56      0.00
  -10    3   15     -3.04      0.00
  -10    3   16     -0.01      0.00
  -10    3   17     -1.68      0.00
  -10    3   19     -0.19      0.00
  -10    3   20     -0.88      0.00
  -10    3   21     -1.88      0.00
   10    2    5     -6.62      0.00
   10    2    4     -2.38      0.00
   10    2    2      1.95      0.00
   10    2    1      5.95      0.00
   10    2    0      3.92      0.00
  -10    2    4      1.56      0.00
  -10    2    6     -1.98      0.00
  -10    2    7      1.05      0.00
  -10    2    9     -1.05      0.00
  -10    2   10     -3.18      0.00
  -10    2   11      0.91      0.00
  -10    2   12      0.52      0.00
  -10    2   13      1.45      0.00
  -10    2   14      3.45      0.00
  -10    2   16      3.23      0.00
  -10    2   17     -0.15      0.00
  -10    2   20     -0.77      0.00
  -10    2   21     -1.46      0.00
   10    1    6      3.96      0.00
   10    1    5      1.11      0.00
   10    1    4      6.78      0.00
   10    1    2      2.19      0.00
   10    1    0     -1.76      0.00
  -10    1    1     -2.46      0.00
  -10    1    4      1.05      0.00
  -10    1    5     -1.24      0.00
  -10    1    7      1.34      0.00
  -10    1    9      0.67      0.00
  -10    1   10     -2.10      0.00
  -10    1   11      0.27      0.00
  -10    1   12     -3.43      0.00
  -10    1   13     -0.42      0.00
  -10    1   14     -2.68      0.00
  -10    1   15      0.41      0.00
  -10    1   16      0.28      0.00
  -10    1   17     -0.74      0.00
  -10    1   19      0.47      0.00
  -10    1   20      0.92      0.00
  -10    1   21      1.32      0.00
   10    0    4     -1.67      0.00
   10    0    2     -4.64      0.00
   10    0    0     -1.31      0.00
  -10    0    6      1.24      0.00
  -10    0    8      0.78      0.00
  -10    0   10      1.02      0.00
  -10    0   12     -1.05      0.00
  -10    0   14     -2.30      0.00
  -10    0   16     -2.31      0.00
   10    1    7     -2.58      0.00
   10    1    1      1.05      0.00
  -10    1    6     -0.77      0.00
  -10    1    8     -0.08      0.00
   10    2    7     -1.34      0.00
   10    2    6     -7.90      0.00
  -10    2    1     -5.19      0.00
  -10    2    8     -3.23      0.00
  -10    2   15      0.76      0.00
  -10    2   19      1.37      0.00
   10    3    7      8.89      0.00
   10    3    6      1.62      0.00
   10    3    5      2.57      0.00
   10    3    0     -7.57      0.00
  -10    3    8      0.20      0.00
   10    4    7     -2.82      0.00
   10    4    6      2.87      0.00
   10    4    5      6.95      0.00
  -10    4    6      3.15      0.00
   10    5    8      2.37      0.00
   10    5    7     -7.66      0.00
   10    5    6     -3.78      0.00
   10    5    0      5.67      0.00
  -10    5    3      6.66      0.00
  -10    5    4     -0.22      0.00
  -10    5    5     -0.63      0.00
  -10    5    6     -0.66      0.00
  -10    5   13     -0.05      0.00
   10    6    8      2.50      0.00
   10    6    7      3.47      0.00
   10    6    6      5.02      0.00
   10    6    5     -1.37      0.00
   10    6    3     -7.00      0.00
   10    6    2     -5.22      0.00
   10    6    1     -8.37      0.00
   10    6    0     -3.36      0.00
  -10    6    1      2.61      0.00
  -10    6    3     -4.98      0.00
  -10    6   16     -1.73      0.00
  -10    6   19      0.25      0.00
   10    7    8     -5.31      0.00
   10    7    7      1.66      0.00
   10    7    6      1.67      0.00
   10    7    3      4.31      0.00
   10    7    2      4.73      0.00
  -10    7    3     -3.60      0.00
  -10    7   20      0.21      0.00
   10    8    8     -2.92      0.00
   10    8    7     -0.36      0.00
   10    8    6     -5.15      0.00
   10    8    4     -1.09      0.00
   10    8    3     -0.57      0.00
   10    8    2      3.48      0.00
   10    8    1      3.11      0.00
  -10    8    1     -1.40      0.00
  -10    8    3      1.28      0.00
  -10    8    4      2.44      0.00
  -10    8    6     -3.16      0.00
  -10    8   12     -2.87      0.00
  -10    8   15      0.87      0.00
   10    9    8      2.21      0.00
   10    9    7      2.34      0.00
   10    9    3     -4.30      0.00
   10    9    2     -3.13      0.00
   10    9    1     -3.84      0.00
   10    9    0     -1.73      0.00
  -10    9    3     -2.30      0.00
  -10    9    7     -1.14      0.00
  -10    9    9      1.72      0.00
   10   10    8      2.98      0.00
   10   10    7      0.55      0.00
   10   10    5      3.92      0.00
   10   10    4      0.17      0.00
   10   10    3      1.93      0.00
   10   10    2     -0.17      0.00
   10   10    1     -0.67      0.00
   10   10    0     -3.93      0.00
  -10   10    1      0.79      0.00
  -10   10    3      2.48      0.00
  -10   10    5      2.31      0.00
  -10   10   11      0.87      0.00
   10   11    8     -0.78      0.00
   10   11    6      0.78      0.00
   10   11    5      0.21      0.00
   10   11    4      0.56      0.00
   10   11    3      2.83      0.00
   10   11    2      1.67      0.00
   10   11    0      0.38      0.00
  -10   11    1      4.17      0.00
  -10   11    3      2.62      0.00
  -10   11    5     -0.89      0.00
  -10   11    8     -1.61      0.00
  -10   11   10     -1.60      0.00
  -10   11   15     -1.01      0.00
   10   12    9      0.09      0.00
   10   12    6     -0.92      0.00
   10   12    5     -2.73      0.00
   10   12    4     -1.23      0.00
   10   12    3     -0.53      0.00
   10   12    2      0.02      0.00
   10   12    1      0.02      0.00
   10   12    0      1.82      0.00
  -10   12    3     -4.07      0.00
  -10   12    4     -0.49      0.00
  -10   12    5     -3.74      0.00
  -10   12    9      0.06      0.00
  -10   12   13     -0.79      0.00
   10   13    9      1.91      0.00
   10   13    7      3.16      0.00
   10   13    6      1.59      0.00
   10   13    5      0.80      0.00
   10   13    4     -0.88      0.00
   10   13    3     -1.47      0.00
   10   13    2     -1.46      0.00
   10   13    1     -3.45      0.00
   10   13    0      0.00      0.00
  -10   13    3     -3.28      0.00
  -10   13    4     -1.81      0.00
  -10   13    5      1.83      0.00
  -10   13    6     -1.54      0.00
  -10   13    7      4.27      0.00
  -10   13   10     -0.16      0.00
  -10   13   13      0.92      0.00
   10   14    7     -0.02      0.00
   10   14    6     -0.61      0.00
   10   14    5      1.43      0.00
   10   14    4      1.30      0.00
   10   14    3      1.10      0.00
   10   14    2      0.83      0.00
   10   14    1     -0.13      0.00
   10   14    0      0.01      0.00
  -10   14    1      0.49      0.00
  -10   14    3      3.30      0.00
  -10   14    4      0.67      0.00
  -10   14    5      4.75      0.00
  -10   14    6     -0.55      0.00
  -10   14    7      1.42      0.00
  -10   14    8     -1.38      0.00
  -10   14    9      0.02      0.00
  -10   14   10      0.58      0.00
  -10   14   11      0.48      0.00
  -10   14   12      0.92      0.00
  -10   14   16     -0.48      0.00
  -10   14   19     -0.03      0.00
   10   15    8     -0.49      0.00
   10   15    7     -0.81      0.00
   10   15    6     -1.39      0.00
   10   15    5     -1.63      0.00
   10   15    4      0.07      0.00
   10   15    3      0.45      0.00
   10   15    2      1.69      0.00
   10   15    1      2.60      0.00
   10   15    0      0.26      0.00
  -10   15    1      4.17      0.00
  -10   15    3      4.09      0.00
  -10   15    4     -0.66      0.00
  -10   15    5     -1.01      0.00
  -10   15    6     -0.90      0.00
  -10   15    7     -2.46      0.00
  -10   15    8      1.52      0.00
  -10   15    9     -0.95      0.00
  -10   15   10      1.34      0.00
  -10   15   11     -1.74      0.00
  -10   15   12     -0.97      0.00
  -10   15   13     -1.46      0.00
  -10   15   15      0.01      0.00
  -10   15   16      0.38      0.00
   10   16    6      1.42      0.00
   10   16    5     -0.34      0.00
   10   16    4     -0.30      0.00
   10   16    3     -1.99      0.00
   10   16    2     -1.39      0.00
   10   16    1     -1.34      0.00
   10   16    0     -0.14      0.00
  -10   16    1     -1.05      0.00
  -10   16    3     -4.21      0.00
  -10   16    4     -2.57      0.00
  -10   16    5     -3.19      0.00
  -10   16    6      2.08      0.00
  -10   16    8      2.68      0.00
  -10   16    9     -2.07      0.00
  -10   16   10      0.48      0.00
  -10   16   12      0.49      0.00
  -10   16   13      1.82      0.00
  -10   16   14      0.99      0.00
  -10   16   15      1.34      0.00
  -10   16   16     -0.53      0.00
   10   17    3      0.03      0.00
   10   17    2      0.53      0.00
   10   17    1     -3.30      0.00
   10   17    0      1.14      0.00
  -10   17    1     -4.29      0.00
  -10   17    4      3.45      0.00
  -10   17    5      0.83      0.00
  -10   17    6      2.08      0.00
  -10   17    7     -0.20      0.00
  -10   17    8     -0.06      0.00
  -10   17    9     -0.24      0.00
  -10   17   10     -0.56      0.00
  -10   17   11      1.92      0.00
  -10   17   12     -1.00      0.00
  -10   17   13      1.33      0.00
  -10   17   14     -1.78      0.00
  -10   17   15      0.31      0.00
  -10   17   16     -1.16      0.00
   10   18    3      0.65      0.00
   10   18    1     -0.34      0.00
   10   18    0      3.33      0.00
  -10   18    1      3.42      0.00
  -10   18    3      2.26      0.00
  -10   18    4      2.20      0.00
  -10   18    5      0.07      0.00
  -10   18    6     -1.44      0.00
  -10   18    7     -0.11      0.00
  -10   18    8     -2.23      0.00
  -10   18   10     -1.67      0.00
  -10   18   11      1.38      0.00
  -10   18   12     -1.59      0.00
  -10   18   13     -0.22      0.00
  -10   18   14     -1.16      0.00
  -10   18   15     -0.05      0.00
  -10   18   16      0.60      0.00
   10   19    2     -1.03      0.00
   10   19    1      1.08      0.00
   10   19    0      1.05      0.00
  -10   19    1      0.12      0.00
  -10   19    4     -3.14      0.00
  -10   19    5     -0.60      0.00
  -10   19    6     -1.51      0.00
  -10   19    7      1.44      0.00
  -10   19    8      0.51      0.00
  -10   19    9      1.74      0.00
  -10   19   10      0.00      0.00
  -10   19   11     -0.56      0.00
  -10   19   12      0.97      0.00
  -10   19   13     -0.06      0.00
  -10   19   14      1.08      0.00
  -10   19   15      0.13      0.00
  -10   19   16      0.85      0.00
   10   20    1      1.01      0.00
   10   20    0     -1.60      0.00
  -10   20    3      0.41      0.00
  -10   20    4     -1.07      0.00
  -10   20    5      2.73      0.00
  -10   20    6      0.69      0.00
  -10   20    7      0.13      0.00
  -10   20    8      0.71      0.00
  -10   20    9     -1.22      0.00
  -10   20   10      0.57      0.00
  -10   20   11     -1.07      0.00
  -10   20   12      0.34      0.00
  -10   20   13     -0.33      0.00
  -10   20   14     -0.12      0.00
  -10   20   15     -0.71      0.00
  -10   20   16      0.75      0.00
   10   21    1      0.13      0.00
   10   21    0     -1.76      0.00
  -10   21    1     -0.97      0.00
  -10   21    3      1.31      0.00
  -10   21    4     -0.02      0.00
  -10   21    5     -0.02      0.00
  -10   21    6     -0.22      0.00
  -10   21    7     -1.71      0.00
  -10   21    8     -0.72      0.00
  -10   21    9     -0.57      0.00
  -10   21   10     -1.25      0.00
  -10   21   11      0.88      0.00
  -10   21   12     -0.90      0.00
  -10   21   13      1.10      0.00
  -10   21   14      0.36      0.00
  -10   21   15     -0.73      0.00
   10   22    0      0.93      0.00
  -10   22    1     -0.30      0.00
  -10   22    3     -0.77      0.00
  -10   22    4      0.10      0.00
  -10   22    5     -1.61      0.00
  -10   22    6      1.19      0.00
  -10   22    7      0.10      0.00
  -10   22    8     -1.18      0.00
  -10   22    9      1.91      0.00
  -10   22   10     -0.98      0.00
  -10   22   11      1.80      0.00
  -10   22   12     -0.49      0.00
  -10   22   13      0.24      0.00
  -10   22   14      0.14      0.00
   10   23    0      0.02      0.00
  -10   23    1      1.52      0.00
  -10   23    3      1.06      0.00
  -10   23    4      1.44      0.00
  -10   23    5     -0.67      0.00
  -10   23    6      0.58      0.00
  -10   23    8      1.03      0.00
  -10   23    9      2.11      0.00
  -10   23   10      1.48      0.00
  -10   23   11     -0.18      0.00
  -10   23   12      0.37      0.00
  -10   23   13     -1.18      0.00
  -10   24    1      0.97      0.00
  -10   24    3     -0.32      0.00
  -10   24    4     -1.03      0.00
  -10   24    5     -0.46      0.00
  -10   24    6      0.37      0.00
  -10   24    7      0.27      0.00
  -10   24    9     -2.81      0.00
  -10   24   10     -1.13      0.00
  -10   24   11     -2.96      0.00
  -10   24   12      0.24      0.00
  -10   25    1     -0.85      0.00
  -10   25    3     -0.71      0.00
  -10   25    4      1.18      0.00
  -10   25    5      1.03      0.00
  -10   25    6     -0.54      0.00
  -10   25    7     -0.74      0.00
  -10   25    8     -2.08      0.00
  -10   25    9     -0.41      0.00
  -10   25   10      0.70      0.00
  -10   25   11      0.67      0.00
  -10   26    1     -0.16      0.00
  -10   26    3     -0.35      0.00
  -10   26    4      0.14      0.00
  -10   26    5     -1.32      0.00
  -10   26    6     -1.45      0.00
  -10   26    7      1.30      0.00
  -10   26    8      0.41      0.00
  -10   26    9      2.82      0.00
  -10   27    1      0.61      0.00
  -10   27    3     -0.59      0.00
  -10   27    4     -0.44      0.00
  -10   27    5      0.49      0.00
  -10   27    6      1.20      0.00
  -10   27    7      1.20      0.00
  -10   27    8      0.42      0.00
  -10   28    1     -0.48      0.00
  -10   28    3      1.23      0.00
  -10   28    4      0.61      0.00
  -10   28    5      0.75      0.00
   -9   13   10      0.01      0.00
   -9   13   11      0.32      0.00
   -9   13   12     -0.65      0.00
   -9   13   13     -0.54      0.00
   -9   13   14     -0.03      0.00
   -9   13   15     -0.06      0.00
   -9   13   16      0.09      0.00
   -9   12    6      3.10      0.00
   -9   12    8      1.65      0.00
   -9   12   10      0.36      0.00
   -9   12   12     -0.31      0.00
   -9   12   13     -0.72      0.00
   -9   12   15     -1.00      0.00
   -9   12   16     -0.85      0.00
   -9   12   19     -0.26      0.00
   -9   11    5      3.94      0.00
   -9   11    6      0.38      0.00
   -9   11    7      2.64      0.00
   -9   11    8      3.27      0.00
   -9   11    9      0.11      0.00
   -9   11   10      1.56      0.00
   -9   11   11      0.46      0.00
   -9   11   12     -0.36      0.00
   -9   11   13      0.33      0.00
   -9   11   14     -0.25      0.00
   -9   11   15     -0.62      0.00
   -9   11   16      0.16      0.00
   -9   11   19      0.56      0.00
   -9   11   20     -0.05      0.00
   -9   10    3     -3.04      0.00
   -9   10    4     -4.52      0.00
   -9   10    5     -1.27      0.00
   -9   10    6     -6.14      0.00
   -9   10    7     -0.38      0.00
   -9   10    8     -1.12      0.00
   -9   10    9     -0.52      0.00
   -9   10   10      2.08      0.00
   -9   10   12      0.28      0.00
   -9   10   13      2.58      0.00
   -9   10   14      0.28      0.00
   -9   10   15      0.62      0.00
   -9   10   16      0.40      0.00
   -9   10   19      1.46      0.00
   -9   10   20     -0.13      0.00
   -9   10   21      0.52      0.00
   -9    9    4      6.11      0.00
   -9    9    5     -0.75      0.00
   -9    9    6     -0.13      0.00
   -9    9    7     -0.42      0.00
   -9    9    8     -3.48      0.00
   -9    9    9     -3.43      0.00
   -9    9   10     -1.71      0.00
   -9    9   11     -3.37      0.00
   -9    9   12     -1.68      0.00
   -9    9   13     -0.33      0.00
   -9    9   14     -1.76      0.00
   -9    9   15      0.50      0.00
   -9    9   16      0.51      0.00
   -9    9   19     -0.75      0.00
   -9    9   20     -0.83      0.00
   -9    9   21      0.51      0.00
    9    8    0     -6.32      0.00
   -9    8    4      5.19      0.00
   -9    8    5     -0.18      0.00
   -9    8    7      2.73      0.00
   -9    8    8      3.29      0.00
   -9    8    9      2.65      0.00
   -9    8   10      2.07      0.00
   -9    8   11     -0.80      0.00
   -9    8   13     -0.57      0.00
   -9    8   14     -0.82      0.00
   -9    8   15     -0.50      0.00
   -9    8   16     -1.17      0.00
   -9    8   19     -0.43      0.00
   -9    8   20     -0.25      0.00
   -9    8   21     -0.16      0.00
    9    7    1      4.31      0.00
    9    7    0      3.01      0.00
   -9    7    3      3.20      0.00
   -9    7    4     -7.68      0.00
   -9    7    7     -3.00      0.00
   -9    7    8      0.19      0.00
   -9    7   11      2.45      0.00
   -9    7   12      3.61      0.00
   -9    7   13      1.67      0.00
   -9    7   15      0.57      0.00
   -9    7   16      0.33      0.00
   -9    7   19      0.34      0.00
   -9    7   20      0.04      0.00
   -9    7   21     -0.10      0.00
    9    6    2      5.17      0.00
    9    6    1      8.28      0.00
   -9    6    3      9.51      0.00
   -9    6    4     -3.44      0.00
   -9    6    5      5.47      0.00
   -9    6    7     -0.67      0.00
   -9    6    9     -3.14      0.00
   -9    6   10     -4.10      0.00
   -9    6   11     -4.03      0.00
   -9    6   12     -1.88      0.00
   -9    6   13     -1.32      0.00
   -9    6   14      0.45      0.00
   -9    6   15      0.03      0.00
   -9    6   20      0.27      0.00
   -9    6   21      0.54      0.00
   -9    6   22     -0.55      0.00
    9    5    2     -7.53      0.00
    9    5    1     -8.54      0.00
    9    5    0     -8.08      0.00
   -9    5    3     -3.25      0.00
   -9    5    4     -1.84      0.00
   -9    5    5      3.55      0.00
   -9    5    6      0.42      0.00
   -9    5    8      1.39      0.00
   -9    5    9      4.35      0.00
   -9    5   10     -0.19      0.00
   -9    5   11      0.12      0.00
   -9    5   12     -1.65      0.00
   -9    5   13     -2.73      0.00
   -9    5   14     -1.80      0.00
   -9    5   15     -3.16      0.00
   -9    5   16      0.01      0.00
   -9    5   18     -1.06      0.00
   -9    5   19      0.99      0.00
   -9    5   20     -0.06      0.00
   -9    5   21      1.11      0.00
   -9    5   22      0.44      0.00
    9    4    2     -1.61      0.00
    9    4    0      8.96      0.00
   -9    4    3     -4.97      0.00
   -9    4    4      3.70      0.00
   -9    4    5     -3.50      0.00
   -9    4    6     -1.39      0.00
   -9    4    8     -2.42      0.00
   -9    4    9      1.69      0.00
   -9    4   10      0.44      0.00
   -9    4   12      3.15      0.00
   -9    4   13      3.74      0.00
   -9    4   14      1.82      0.00
   -9    4   15     -0.26      0.00
   -9    4   16      0.78      0.00
   -9    4   18     -0.42      0.00
   -9    4   19     -1.40      0.00
   -9    4   20     -2.38      0.00
   -9    4   21     -1.30      0.00
   -9    4   22     -0.91      0.00
    9    3    4      6.10      0.00
    9    3    2      8.41      0.00
    9    3    1      5.20      0.00
    9    3    0      4.52      0.00
   -9    3    3     -3.76      0.00
   -9    3    4      4.43      0.00
   -9    3    5     -1.89      0.00
   -9    3    6      3.96      0.00
   -9    3   10     -3.45      0.00
   -9    3   11     -1.26      0.00
   -9    3   12     -2.88      0.00
   -9    3   13      1.38      0.00
   -9    3   14     -0.54      0.00
   -9    3   15      3.21      0.00
   -9    3   16      1.88      0.00
   -9    3   19     -0.32      0.00
   -9    3   20      1.96      0.00
   -9    3   21      0.42      0.00
    9    2    4     -2.60      0.00
    9    2    2     -7.20      0.00
    9    2    1     -7.79      0.00
    9    2    0     -6.99      0.00
   -9    2    3      0.97      0.00
   -9    2    4     -1.04      0.00
   -9    2    5     -3.22      0.00
   -9    2    7     -1.85      0.00
   -9    2    8      2.59      0.00
   -9    2    9      1.02      0.00
   -9    2   10      1.16      0.00
   -9    2   11     -0.70      0.00
   -9    2   12     -2.06      0.00
   -9    2   13     -0.98      0.00
   -9    2   14     -3.90      0.00
   -9    2   15      0.34      0.00
   -9    2   16     -2.23      0.00
   -9    2   18      1.43      0.00
   -9    2   20      1.64      0.00
   -9    2   21      1.28      0.00
   -9    2   22      1.10      0.00
    9    1    4     -7.49      0.00
    9    1    1      0.17      0.00
    9    1    0      4.64      0.00
   -9    1    4     -0.74      0.00
   -9    1    6      2.19      0.00
   -9    1    7     -1.70      0.00
   -9    1    8     -0.12      0.00
   -9    1    9     -1.20      0.00
   -9    1   10      0.98      0.00
   -9    1   11      0.17      0.00
   -9    1   12      2.02      0.00
   -9    1   13      0.02      0.00
   -9    1   14      0.40      0.00
   -9    1   15      0.11      0.00
   -9    1   16     -2.07      0.00
   -9    1   18     -1.89      0.00
   -9    1   19      0.39      0.00
   -9    1   20     -0.82      0.00
   -9    1   21     -1.02      0.00
   -9    1   22     -2.14      0.00
    9    0    6     -1.34      0.00
    9    0    4      9.87      0.00
    9    0    2      9.38      0.00
    9    0    0      1.12      0.00
   -9    0    4     -5.42      0.00
   -9    0    6     -1.13      0.00
   -9    0    8      1.68      0.00
   -9    0   10     -0.02      0.00
   -9    0   12      1.87      0.00
   -9    0   14      2.38      0.00
   -9    0   16      1.50      0.00
   -9    0   18     -1.90      0.00
   -9    0   20     -1.05      0.00
   -9    0   22     -0.57      0.00
    9    1    6    -10.03      0.00
    9    1    2      0.32      0.00
   -9    1    3      4.55      0.00
   -9    1    5      2.92      0.00
    9    2    7      6.31      0.00
    9    2    6      4.67      0.00
    9    2    5      8.04      0.00
   -9    2   19     -0.98      0.00
    9    3    7     -8.88      0.00
    9    3    6      1.93      0.00
    9    3    5      2.76      0.00
   -9    3    8      0.31      0.00
   -9    3    9     -1.86      0.00
   -9    3   18      2.83      0.00
   -9    3   22     -1.29      0.00
    9    4    8      2.54      0.00
    9    4    7     -2.64      0.00
    9    4    6     -2.41      0.00
    9    4    5    -11.18      0.00
    9    4    1      0.97      0.00
   -9    4    7     -2.37      0.00
   -9    4   11      5.38      0.00
    9    5    8     -3.41      0.00
    9    5    7      8.60      0.00
    9    5    6      3.91      0.00
    9    5    5      5.70      0.00
    9    5    3     -1.94      0.00
   -9    5    7      5.10      0.00
    9    6    9     -1.64      0.00
    9    6    8     -5.67      0.00
    9    6    7      0.18      0.00
    9    6    6     -6.24      0.00
    9    6    5      4.20      0.00
    9    6    3      9.02      0.00
    9    6    0      0.91      0.00
   -9    6    2     -2.26      0.00
   -9    6    8     -3.49      0.00
   -9    6   16      1.73      0.00
   -9    6   18      0.08      0.00
   -9    6   19      1.55      0.00
    9    7    9     -1.96      0.00
    9    7    8      4.88      0.00
    9    7    7     -0.89      0.00
    9    7    6     -2.45      0.00
    9    7    4     -6.42      0.00
    9    7    3     -2.54      0.00
   -9    7    2     -7.72      0.00
   -9    7    5     -3.87      0.00
   -9    7    6     -2.02      0.00
   -9    7    9      1.09      0.00
   -9    7   10      3.04      0.00
   -9    7   18     -0.61      0.00
    9    8    9     -2.73      0.00
    9    8    8      4.20      0.00
    9    8    7     -2.63      0.00
    9    8    6      3.64      0.00
    9    8    4      0.08      0.00
    9    8    3     -1.97      0.00
    9    8    2     -3.59      0.00
   -9    8    6      7.03      0.00
   -9    8   12      0.64      0.00
    9    9    9      0.96      0.00
    9    9    8      1.55      0.00
    9    9    7     -1.47      0.00
    9    9    5     -0.74      0.00
    9    9    4      2.53      0.00
    9    9    3      1.53      0.00
    9    9    2      1.71      0.00
    9    9    1      1.15      0.00
   -9    9    2      7.01      0.00
   -9    9    3     -1.27      0.00
   -9    9   18     -0.24      0.00
    9   10    9     -0.33      0.00
    9   10    8     -3.36      0.00
    9   10    5     -1.84      0.00
    9   10    4      3.31      0.00
    9   10    3      0.96      0.00
    9   10    2      1.84      0.00
    9   10    1      3.26      0.00
    9   10    0      1.93      0.00
   -9   10    2      0.41      0.00
   -9   10   11      0.84      0.00
   -9   10   18     -0.24      0.00
    9   11    9      1.92      0.00
    9   11    8     -1.07      0.00
    9   11    6     -2.32      0.00
    9   11    5     -2.89      0.00
    9   11    4     -1.18      0.00
    9   11    2      0.62      0.00
    9   11    1     -1.11      0.00
    9   11    0      0.87      0.00
   -9   11    2     -2.95      0.00
   -9   11    3      2.51      0.00
   -9   11    4     -4.19      0.00
   -9   11   18     -0.49      0.00
    9   12    7      4.29      0.00
    9   12    6     -0.05      0.00
    9   12    5      3.68      0.00
    9   12    4     -0.22      0.00
    9   12    3     -2.37      0.00
    9   12    2     -0.57      0.00
    9   12    1     -4.72      0.00
    9   12    0     -0.73      0.00
   -9   12    2     -1.40      0.00
   -9   12    3      5.00      0.00
   -9   12    4      1.48      0.00
   -9   12    5      2.65      0.00
   -9   12    7     -2.42      0.00
   -9   12    9     -2.49      0.00
   -9   12   11     -0.47      0.00
   -9   12   14      0.13      0.00
   -9   12   18     -0.27      0.00
   -9   12   20      0.43      0.00
    9   13    4      0.37      0.00
    9   13    3      3.44      0.00
    9   13    2      2.50      0.00
    9   13    0      0.76      0.00
   -9   13    3     -0.27      0.00
   -9   13    4      1.02      0.00
   -9   13    5     -4.84      0.00
   -9   13    6      1.03      0.00
   -9   13    7     -4.23      0.00
   -9   13    8      0.96      0.00
   -9   13    9     -1.23      0.00
   -9   13   18      0.36      0.00
   -9   13   19     -0.75      0.00
   -9   13   20      0.05      0.00
    9   14    3     -0.03      0.00
    9   14    2     -0.54      0.00
    9   14    1      2.86      0.00
    9   14    0      0.85      0.00
   -9   14    2     -0.66      0.00
   -9   14    3     -5.01      0.00
   -9   14    4      0.01      0.00
   -9   14    5     -3.60      0.00
   -9   14    7      0.77      0.00
   -9   14    8     -0.03      0.00
   -9   14    9      2.11      0.00
   -9   14   10     -1.50      0.00
   -9   14   11      1.09      0.00
   -9   14   12     -0.93      0.00
   -9   14   13      1.23      0.00
   -9   14   15      1.81      0.00
   -9   14   18      0.50      0.00
    9   15    1     -2.30      0.00
   -9   15    2      0.93      0.00
   -9   15    3      0.16      0.00
   -9   15    4      2.00      0.00
   -9   15    5      2.44      0.00
   -9   15    6      0.18      0.00
   -9   15    7      3.13      0.00
   -9   15    8     -2.71      0.00
   -9   15    9      1.90      0.00
   -9   15   10     -2.48      0.00
   -9   15   11      1.49      0.00
   -9   15   12      0.81      0.00
   -9   15   13      0.01      0.00
   -9   15   14     -0.34      0.00
   -9   15   15     -2.07      0.00
   -9   15   18      0.36      0.00
   -9   15   19     -0.06      0.00
    9   16    1     -0.17      0.00
    9   16    0      0.14      0.00
   -9   16    2      0.79      0.00
   -9   16    3      3.88      0.00
   -9   16    4      1.32      0.00
   -9   16    5      2.36      0.00
   -9   16    6     -1.45      0.00
   -9   16    7      0.03      0.00
   -9   16    8     -1.73      0.00
   -9   16    9      1.13      0.00
   -9   16   10      0.85      0.00
   -9   16   11     -0.70      0.00
   -9   16   12      1.14      0.00
   -9   16   13     -3.41      0.00
   -9   16   14      0.29      0.00
   -9   16   18     -0.05      0.00
   -9   16   19      1.03      0.00
    9   17    0      1.46      0.00
   -9   17    2     -1.76      0.00
   -9   17    3     -1.23      0.00
   -9   17    4     -4.05      0.00
   -9   17    5     -3.10      0.00
   -9   17    6     -1.11      0.00
   -9   17    7     -1.12      0.00
   -9   17    8      2.13      0.00
   -9   17    9     -1.44      0.00
   -9   17   11     -3.44      0.00
   -9   17   12      1.90      0.00
   -9   17   13     -0.32      0.00
   -9   17   14      2.29      0.00
   -9   17   15      1.04      0.00
   -9   17   18     -1.00      0.00
   -9   18    2     -2.23      0.00
   -9   18    3     -1.80      0.00
   -9   18    4      0.58      0.00
   -9   18    5      0.94      0.00
   -9   18    6      3.09      0.00
   -9   18    7     -0.59      0.00
   -9   18    8      1.56      0.00
   -9   18   10      1.36      0.00
   -9   18   11     -0.05      0.00
   -9   18   12      0.07      0.00
   -9   18   13      1.02      0.00
   -9   18   14     -1.35      0.00
   -9   18   15      0.04      0.00
   -9   18   18     -1.23      0.00
   -9   19    2      2.54      0.00
   -9   19    3      2.48      0.00
   -9   19    4      2.79      0.00
   -9   19    5     -0.93      0.00
   -9   19    7     -1.15      0.00
   -9   19    8     -1.34      0.00
   -9   19    9      0.49      0.00
   -9   19   10     -1.36      0.00
   -9   19   12     -1.79      0.00
   -9   19   13      0.94      0.00
   -9   19   14     -1.16      0.00
   -9   19   15     -0.05      0.00
   -9   20    3     -0.77      0.00
   -9   20    4     -0.40      0.00
   -9   20    5     -0.87      0.00
   -9   20    6      0.32      0.00
   -9   20    7      1.71      0.00
   -9   20    8     -0.86      0.00
   -9   20    9      2.19      0.00
   -9   20   11      0.45      0.00
   -9   20   12      0.53      0.00
   -9   20   13     -0.19      0.00
   -9   20   14      0.51      0.00
   -9   20   15      0.98      0.00
   -9   21    2     -1.19      0.00
   -9   21    4     -0.30      0.00
   -9   21    5      0.55      0.00
   -9   21    6     -1.30      0.00
   -9   21    7      0.46      0.00
   -9   21    8     -0.31      0.00
   -9   21    9     -0.33      0.00
   -9   21   10      1.03      0.00
   -9   21   11     -1.97      0.00
   -9   21   12      1.19      0.00
   -9   21   13     -1.19      0.00
   -9   21   14      0.13      0.00
   -9   21   15      0.61      0.00
   -9   22    3     -1.26      0.00
   -9   22    4     -1.01      0.00
   -9   22    5      0.16      0.00
   -9   22    6     -0.53      0.00
   -9   22    7      0.19      0.00
   -9   22    9     -1.37      0.00
   -9   22   10      0.10      0.00
   -9   22   11     -1.24      0.00
   -9   22   12     -0.18      0.00
   -9   22   13      0.20      0.00
   -9   22   14     -0.51      0.00
   -9   22   15     -0.54      0.00
   -9   23    3     -1.05      0.00
   -9   23    4      2.00      0.00
   -9   23    5      0.23      0.00
   -9   23    6      0.66      0.00
   -9   23    7      0.36      0.00
   -9   23    8     -0.50      0.00
   -9   23    9      0.21      0.00
   -9   23   10     -0.10      0.00
   -9   23   11      1.23      0.00
   -9   23   12     -0.70      0.00
   -9   23   13      2.01      0.00
   -9   23   14     -0.69      0.00
   -9   24    3      0.00      0.00
   -9   24    4      0.35      0.00
   -9   24    6     -0.27      0.00
   -9   24    7     -0.75      0.00
   -9   24    8      0.44      0.00
   -9   24    9      0.67      0.00
   -9   24   10      1.78      0.00
   -9   24   11      1.98      0.00
   -9   24   12     -0.59      0.00
   -9   24   13      1.56      0.00
   -9   25    4     -1.18      0.00
   -9   25    5      0.67      0.00
   -9   25    6      0.66      0.00
   -9   25    7      0.21      0.00
   -9   25    8      1.97      0.00
   -9   25    9     -1.59      0.00
   -9   25   10     -0.73      0.00
   -9   25   11     -2.03      0.00
   -9   25   12     -2.32      0.00
   -9   26    4     -1.22      0.00
   -9   26    5      0.91      0.00
   -9   26    7     -0.13      0.00
   -9   26    8     -0.81      0.00
   -9   26    9     -1.88      0.00
   -9   26   10     -0.38      0.00
   -9   26   11      0.22      0.00
   -9   27    4      0.22      0.00
   -9   27    5     -0.70      0.00
   -9   27    6     -1.55      0.00
   -9   27    7     -0.28      0.00
   -9   27    8     -0.48      0.00
   -9   28    4      1.02      0.00
   -9   28    5     -0.39      0.00
   -9   28    6      0.69      0.00
   -9   28    7      0.93      0.00
   -9   29    4     -0.22      0.00
   -9   29    5      0.49      0.00
   -8   13   11     -2.57      0.00
   -8   13   12      1.11      0.00
   -8   13   13     -0.64      0.00
   -8   13   15     -1.02      0.00
   -8   12    7      4.42      0.00
   -8   12    8     -1.09      0.00
   -8   12    9      3.43      0.00
   -8   12   11     -0.67      0.00
   -8   12   12      0.02      0.00
   -8   12   13     -1.02      0.00
   -8   12   14     -0.24      0.00
   -8   12   15      0.08      0.00
   -8   12   18      0.52      0.00
   -8   12   19      1.53      0.00
   -8   12   20     -1.45      0.00
   -8   11    5     -4.64      0.00
   -8   11    6     -2.14      0.00
   -8   11    9      1.54      0.00
   -8   11   10     -0.93      0.00
   -8   11   11      1.85      0.00
   -8   11   12      1.90      0.00
   -8   11   13      1.13      0.00
   -8   11   14      1.02      0.00
   -8   11   15      0.94      0.00
   -8   11   18      0.78      0.00
   -8   11   19     -0.12      0.00
   -8   11   20     -0.62      0.00
   -8   11   21      1.56      0.00
   -8   10    3      0.38      0.00
   -8   10    5     -2.34      0.00
   -8   10    6      3.90      0.00
   -8   10    7     -1.94      0.00
   -8   10    8     -1.57      0.00
   -8   10    9     -0.48      0.00
   -8   10   10     -3.81      0.00
   -8   10   12     -1.55      0.00
   -8   10   13     -1.71      0.00
   -8   10   14      0.19      0.00
   -8   10   15     -0.36      0.00
   -8   10   18      1.01      0.00
   -8   10   19     -1.74      0.00
   -8   10   20      0.33      0.00
   -8   10   21      0.26      0.00
   -8    9    2     -4.97      0.00
   -8    9    3      2.30      0.00
   -8    9    4     -1.06      0.00
   -8    9    5      1.13      0.00
   -8    9    6      5.30      0.00
   -8    9    8      3.75      0.00
   -8    9    9      2.73      0.00
   -8    9   10      0.62      0.00
   -8    9   11      2.49      0.00
   -8    9   13     -1.14      0.00
   -8    9   14      0.38      0.00
   -8    9   15     -2.05      0.00
   -8    9   18     -0.27      0.00
   -8    9   19     -1.25      0.00
   -8    9   21     -1.23      0.00
   -8    8    2     -1.77      0.00
   -8    8    3      5.41      0.00
   -8    8    8     -0.66      0.00
   -8    8    9      0.00      0.00
   -8    8   10     -0.03      0.00
   -8    8   12      0.21      0.00
   -8    8   13      2.81      0.00
   -8    8   15      0.06      0.00
   -8    8   18     -0.62      0.00
   -8    8   19      0.43      0.00
   -8    8   20      0.32      0.00
   -8    8   21     -1.22      0.00
   -8    8   22      0.48      0.00
   -8    7    2      3.35      0.00
   -8    7    3     -1.61      0.00
   -8    7    5      4.85      0.00
   -8    7    6     -1.95      0.00
   -8    7    8     -2.58      0.00
   -8    7    9     -1.85      0.00
   -8    7   10     -2.94      0.00
   -8    7   11     -1.83      0.00
   -8    7   12     -4.39      0.00
   -8    7   14     -1.50      0.00
   -8    7   15      0.22      0.00
   -8    7   18      0.77      0.00
   -8    7   19      1.58      0.00
   -8    7   20      0.41      0.00
   -8    7   21      1.19      0.00
    8    6    1     -5.98      0.00
   -8    6    2      7.38      0.00
   -8    6    3    -11.08      0.00
   -8    6    4      5.55      0.00
   -8    6    5     -5.67      0.00
   -8    6    6      1.62      0.00
   -8    6    7      1.40      0.00
   -8    6    8      1.25      0.00
   -8    6    9      2.34      0.00
   -8    6   10      2.00      0.00
   -8    6   11      1.90      0.00
   -8    6   12     -0.28      0.00
   -8    6   14     -2.85      0.00
   -8    6   17     -2.26      0.00
   -8    6   18     -0.75      0.00
   -8    6   19     -1.07      0.00
   -8    6   20     -0.79      0.00
   -8    6   21      0.56      0.00
   -8    6   22      0.11      0.00
    8    5    2      8.41      0.00
    8    5    1      9.08      0.00
   -8    5    2      4.76      0.00
   -8    5    3     -1.09      0.00
   -8    5    4     10.00      0.00
   -8    5    5     -5.58      0.00
   -8    5    6      5.37      0.00
   -8    5    7     -4.69      0.00
   -8    5    9     -3.01      0.00
   -8    5   10      0.78      0.00
   -8    5   11      0.80      0.00
   -8    5   12      2.27      0.00
   -8    5   13      4.02      0.00
   -8    5   15      2.80      0.00
   -8    5   18     -0.24      0.00
   -8    5   19     -1.76      0.00
   -8    5   20     -0.07      0.00
   -8    5   21     -1.86      0.00
   -8    5   22     -1.51      0.00
    8    4    2      0.25      0.00
    8    4    1     -5.86      0.00
   -8    4    3      3.75      0.00
   -8    4    5     -1.88      0.00
   -8    4    7      0.30      0.00
   -8    4    8      4.73      0.00
   -8    4    9     -0.54      0.00
   -8    4   10      1.22      0.00
   -8    4   11     -4.19      0.00
   -8    4   12     -1.99      0.00
   -8    4   13     -1.73      0.00
   -8    4   14     -1.67      0.00
   -8    4   15      1.80      0.00
   -8    4   17      3.06      0.00
   -8    4   18      1.31      0.00
   -8    4   19      0.64      0.00
   -8    4   20      2.68      0.00
   -8    4   22      1.00      0.00
    8    3    4     -4.80      0.00
    8    3    2     -7.18      0.00
    8    3    1     -3.94      0.00
   -8    3    2     -8.58      0.00
   -8    3    3      9.18      0.00
   -8    3    5      1.74      0.00
   -8    3    7     -2.77      0.00
   -8    3    8     -1.95      0.00
   -8    3    9      0.26      0.00
   -8    3   10      2.32      0.00
   -8    3   11     -1.00      0.00
   -8    3   12      2.24      0.00
   -8    3   13     -2.14      0.00
   -8    3   14     -1.21      0.00
   -8    3   15     -2.00      0.00
   -8    3   17      0.22      0.00
   -8    3   18     -1.81      0.00
   -8    3   21      0.21      0.00
    8    2    5     -7.97      0.00
    8    2    4      6.97      0.00
    8    2    2      9.89      0.00
    8    2    1     13.88      0.00
   -8    2    2      1.13      0.00
   -8    2    3      5.26      0.00
   -8    2    4     -2.37      0.00
   -8    2    8     -2.35      0.00
   -8    2    9     -0.76      0.00
   -8    2   11     -0.65      0.00
   -8    2   12      2.94      0.00
   -8    2   14      3.15      0.00
   -8    2   17     -0.92      0.00
   -8    2   18     -2.36      0.00
   -8    2   19      1.19      0.00
   -8    2   20     -2.45      0.00
   -8    2   21      0.23      0.00
   -8    2   22     -1.72      0.00
    8    1    5      7.90      0.00
    8    1    4      2.13      0.00
    8    1    2     -9.51      0.00
    8    1    1     -0.19      0.00
   -8    1    2      5.65      0.00
   -8    1    4     -2.92      0.00
   -8    1    5     -0.61      0.00
   -8    1    6     -4.10      0.00
   -8    1    7      2.75      0.00
   -8    1    8      0.68      0.00
   -8    1    9      2.82      0.00
   -8    1   10      0.33      0.00
   -8    1   11      0.92      0.00
   -8    1   13     -0.36      0.00
   -8    1   14      1.33      0.00
   -8    1   15     -0.42      0.00
   -8    1   17     -1.04      0.00
   -8    1   18      0.63      0.00
   -8    1   19      0.20      0.00
   -8    1   20     -0.85      0.00
   -8    1   21     -0.18      0.00
   -8    1   22     -0.38      0.00
    8    0    4    -18.26      0.00
    8    0    2    -13.33      0.00
   -8    0    2     10.59      0.00
   -8    0    4      5.74      0.00
   -8    0    6     -1.89      0.00
   -8    0    8     -3.11      0.00
   -8    0   10     -1.38      0.00
   -8    0   12     -2.16      0.00
   -8    0   14     -1.66      0.00
   -8    0   18      2.77      0.00
   -8    0   20      1.92      0.00
   -8    0   22      2.09      0.00
    8    1    6     12.22      0.00
   -8    1    3     -6.39      0.00
   -8    1   12     -0.01      0.00
   -8    2    5      8.71      0.00
   -8    2    6     -0.03      0.00
   -8    2    7      3.70      0.00
   -8    2   10     -1.89      0.00
   -8    2   13     -0.48      0.00
   -8    2   15     -0.91      0.00
    8    3    7      6.51      0.00
    8    3    6      0.86      0.00
    8    3    5     -8.75      0.00
   -8    3    4     -9.27      0.00
   -8    3    6     -5.15      0.00
   -8    3   19      1.08      0.00
   -8    3   20     -0.57      0.00
   -8    3   22      0.12      0.00
    8    4    8     -7.40      0.00
    8    4    5      9.86      0.00
   -8    4    2    -13.08      0.00
   -8    4    4     -3.25      0.00
   -8    4    6      4.47      0.00
   -8    4   21      0.97      0.00
    8    5    9     -1.87      0.00
    8    5    8      0.07      0.00
    8    5    7     -2.81      0.00
    8    5    6     -6.91      0.00
    8    5    5      0.55      0.00
    8    5    3      4.25      0.00
   -8    5    8     -0.53      0.00
   -8    5   14      1.90      0.00
   -8    5   17     -0.08      0.00
    8    6    8      7.16      0.00
    8    6    7     -1.93      0.00
    8    6    6      4.38      0.00
    8    6    3     -5.92      0.00
    8    6    2     -2.97      0.00
   -8    6   13      0.53      0.00
   -8    6   15     -2.11      0.00
    8    7   10     -1.66      0.00
    8    7    9      0.09      0.00
    8    7    8     -0.83      0.00
    8    7    7     -2.79      0.00
    8    7    6      4.51      0.00
    8    7    4      5.03      0.00
    8    7    3     -1.56      0.00
    8    7    2      2.62      0.00
    8    7    1     -6.60      0.00
   -8    7    1     -9.05      0.00
   -8    7    7      2.30      0.00
   -8    7   13     -0.43      0.00
   -8    7   17      0.97      0.00
   -8    7   22      0.25      0.00
    8    8   10     -1.99      0.00
    8    8    9      2.95      0.00
    8    8    8     -2.46      0.00
    8    8    7      2.74      0.00
    8    8    4      3.16      0.00
    8    8    3     -0.18      0.00
    8    8    2      2.27      0.00
    8    8    1      0.66      0.00
   -8    8    1      2.59      0.00
   -8    8    4     -7.52      0.00
   -8    8    5      0.40      0.00
   -8    8    6     -6.14      0.00
   -8    8    7     -1.92      0.00
   -8    8   11      2.96      0.00
   -8    8   14      2.45      0.00
    8    9    7      1.39      0.00
    8    9    5      0.22      0.00
    8    9    4     -0.44      0.00
    8    9    3      1.06      0.00
    8    9    2      1.35      0.00
    8    9    1      2.32      0.00
   -8    9    1      2.93      0.00
   -8    9   12     -0.35      0.00
   -8    9   17      0.23      0.00
   -8    9   20      1.33      0.00
    8   10    4     -3.18      0.00
    8   10    3     -3.11      0.00
    8   10    2     -1.58      0.00
    8   10    1     -2.02      0.00
   -8   10    2      2.45      0.00
   -8   10   11     -1.38      0.00
    8   11    2     -0.45      0.00
   -8   11    1     -4.35      0.00
   -8   11    2      0.48      0.00
   -8   11    3     -5.70      0.00
   -8   11    4      0.24      0.00
   -8   11    8     -4.04      0.00
   -8   11   17     -1.09      0.00
    8   12    1      5.12      0.00
   -8   12    1     -2.21      0.00
   -8   12    2      0.38      0.00
   -8   12    3      0.33      0.00
   -8   12    4     -0.66      0.00
   -8   12    5      2.04      0.00
   -8   12    6     -3.53      0.00
   -8   12   10      1.01      0.00
   -8   12   17      0.10      0.00
   -8   12   21      0.55      0.00
   -8   13    1      5.21      0.00
   -8   13    2      0.96      0.00
   -8   13    3      3.79      0.00
   -8   13    4     -1.62      0.00
   -8   13    5      5.02      0.00
   -8   13    6     -0.71      0.00
   -8   13    7      3.35      0.00
   -8   13    8      0.13      0.00
   -8   13    9     -2.15      0.00
   -8   13   10      0.52      0.00
   -8   13   14     -0.04      0.00
   -8   13   17     -0.35      0.00
   -8   13   18     -1.75      0.00
   -8   13   19      1.00      0.00
   -8   13   20     -0.87      0.00
   -8   14    2     -3.67      0.00
   -8   14    4     -0.53      0.00
   -8   14    5      0.84      0.00
   -8   14    7     -3.37      0.00
   -8   14    8      0.99      0.00
   -8   14    9     -3.20      0.00
   -8   14   10      2.78      0.00
   -8   14   11     -0.77      0.00
   -8   14   12      1.08      0.00
   -8   14   13     -0.13      0.00
   -8   14   14     -0.73      0.00
   -8   14   17      1.35      0.00
   -8   14   19      0.87      0.00
   -8   14   20      0.21      0.00
   -8   15    3     -1.39      0.00
   -8   15    4     -0.70      0.00
   -8   15    5     -4.09      0.00
   -8   15    6      0.22      0.00
   -8   15    7     -1.99      0.00
   -8   15    8      2.54      0.00
   -8   15    9     -0.42      0.00
   -8   15   10      0.98      0.00
   -8   15   11      0.08      0.00
   -8   15   13      1.84      0.00
   -8   15   14     -0.77      0.00
   -8   15   17      1.97      0.00
   -8   15   18      0.46      0.00
   -8   15   19     -0.70      0.00
   -8   15   20      0.49      0.00
   -8   16    2      0.30      0.00
   -8   16    3     -2.24      0.00
   -8   16    4      1.12      0.00
   -8   16    5     -0.08      0.00
   -8   16    6      1.59      0.00
   -8   16    7      1.30      0.00
   -8   16    8     -0.31      0.00
   -8   16    9      1.04      0.00
   -8   16   10     -2.06      0.00
   -8   16   11      1.88      0.00
   -8   16   12     -2.29      0.00
   -8   16   13      2.47      0.00
   -8   16   14     -1.38      0.00
   -8   16   19     -1.27      0.00
   -8   17    3      2.10      0.00
   -8   17    4      3.26      0.00
   -8   17    5      2.28      0.00
   -8   17    6      0.44      0.00
   -8   17    8     -2.33      0.00
   -8   17   10     -1.75      0.00
   -8   17   11      2.01      0.00
   -8   17   13     -0.60      0.00
   -8   17   14     -0.33      0.00
   -8   17   17     -0.38      0.00
   -8   17   19      0.33      0.00
   -8   18    4     -1.46      0.00
   -8   18    5     -1.93      0.00
   -8   18    6     -2.54      0.00
   -8   18    7     -0.75      0.00
   -8   18    8     -0.61      0.00
   -8   18    9      0.67      0.00
   -8   18   10      0.44      0.00
   -8   18   11     -1.74      0.00
   -8   18   12      0.79      0.00
   -8   18   13     -1.99      0.00
   -8   18   14      2.31      0.00
   -8   18   17      0.09      0.00
   -8   18   18      0.26      0.00
   -8   19    4     -1.63      0.00
   -8   19    5      0.00      0.00
   -8   19    6      1.04      0.00
   -8   19    7      1.11      0.00
   -8   19    8      1.55      0.00
   -8   19    9     -0.74      0.00
   -8   19   10      1.01      0.00
   -8   19   11     -0.97      0.00
   -8   19   12      1.26      0.00
   -8   19   13      0.55      0.00
   -8   19   14      0.04      0.00
   -8   19   17     -0.40      0.00
   -8   19   18      0.51      0.00
   -8   20    4      2.47      0.00
   -8   20    6     -0.15      0.00
   -8   20    7     -1.29      0.00
   -8   20    9     -0.51      0.00
   -8   20   11      1.08      0.00
   -8   20   12     -1.76      0.00
   -8   20   13      0.75      0.00
   -8   20   14     -1.85      0.00
   -8   20   17     -0.75      0.00
   -8   21    5     -1.19      0.00
   -8   21    6     -0.12      0.00
   -8   21    7      2.28      0.00
   -8   21    9      2.06      0.00
   -8   21   12     -1.14      0.00
   -8   21   13      1.52      0.00
   -8   21   14      0.97      0.00
   -8   21   16      0.14      0.00
   -8   22    5      2.22      0.00
   -8   22    6     -0.05      0.00
   -8   22    7      0.33      0.00
   -8   22    8     -1.71      0.00
   -8   22    9     -1.19      0.00
   -8   22   10     -0.27      0.00
   -8   22   11     -0.07      0.00
   -8   22   12      0.66      0.00
   -8   22   13     -0.76      0.00
   -8   22   14      1.49      0.00
   -8   22   16      0.93      0.00
   -8   23    5     -0.72      0.00
   -8   23    6     -2.35      0.00
   -8   23    7     -0.47      0.00
   -8   23    8      0.13      0.00
   -8   23    9     -0.19      0.00
   -8   23   10      0.16      0.00
   -8   23   11     -1.20      0.00
   -8   23   12      0.06      0.00
   -8   23   13     -3.28      0.00
   -8   23   14      0.71      0.00
   -8   24    5     -0.42      0.00
   -8   24    6      1.10      0.00
   -8   24    7      1.52      0.00
   -8   24    8      0.89      0.00
   -8   24    9      0.47      0.00
   -8   24   10      0.22      0.00
   -8   24   11      0.05      0.00
   -8   24   12      1.16      0.00
   -8   24   13     -0.06      0.00
   -8   24   14      0.89      0.00
   -8   25    5     -0.41      0.00
   -8   25    6      0.74      0.00
   -8   25    7     -1.33      0.00
   -8   25    8     -0.51      0.00
   -8   25    9     -0.81      0.00
   -8   25   10      0.40      0.00
   -8   25   11      1.43      0.00
   -8   25   12      0.91      0.00
   -8   25   13      2.32      0.00
   -8   26    6      0.06      0.00
   -8   26    8      1.22      0.00
   -8   26    9     -0.18      0.00
   -8   26   10     -0.02      0.00
   -8   26   11     -0.38      0.00
   -8   26   12     -2.37      0.00
   -8   27    6     -0.42      0.00
   -8   27    8      0.93      0.00
   -8   27    9     -0.75      0.00
   -8   27   10     -0.63      0.00
   -8   27   11     -0.62      0.00
   -8   28    7     -0.57      0.00
   -8   28    8     -0.41      0.00
   -8   28    9     -0.71      0.00
   -8   29    6      0.56      0.00
   -8   29    7     -1.16      0.00
   -7   12    9     -0.52      0.00
   -7   12   10     -1.61      0.00
   -7   12   11      3.20      0.00
   -7   12   12      0.54      0.00
   -7   12   13      2.49      0.00
   -7   12   14      2.19      0.00
   -7   12   17      0.49      0.00
   -7   12   18      1.12      0.00
   -7   11    6      4.76      0.00
   -7   11    7     -2.86      0.00
   -7   11    8      2.66      0.00
   -7   11    9     -4.03      0.00
   -7   11   10     -1.14      0.00
   -7   11   11     -1.44      0.00
   -7   11   12     -2.79      0.00
   -7   11   13     -0.84      0.00
   -7   11   17      0.01      0.00
   -7   11   18     -0.99      0.00
   -7   11   19     -1.20      0.00
   -7   11   20      1.22      0.00
   -7   10    4     -2.72      0.00
   -7   10    5      3.73      0.00
   -7   10    7      2.42      0.00
   -7   10    8      4.88      0.00
   -7   10    9      0.57      0.00
   -7   10   10      3.89      0.00
   -7   10   12     -0.13      0.00
   -7   10   13     -0.26      0.00
   -7   10   14     -0.98      0.00
   -7   10   17      0.28      0.00
   -7   10   18     -0.79      0.00
   -7   10   19      0.67      0.00
   -7   10   20     -0.06      0.00
   -7   10   21     -1.55      0.00
   -7   10   22      1.66      0.00
   -7    9    3      1.35      0.00
   -7    9    4     -2.84      0.00
   -7    9    5      3.59      0.00
   -7    9    6     -5.91      0.00
   -7    9    8     -3.13      0.00
   -7    9    9     -1.75      0.00
   -7    9   10      1.65      0.00
   -7    9   11     -0.25      0.00
   -7    9   12      1.95      0.00
   -7    9   13      1.93      0.00
   -7    9   14      1.70      0.00
   -7    9   17      0.38      0.00
   -7    9   18     -0.33      0.00
   -7    9   19      1.45      0.00
   -7    9   20     -0.95      0.00
   -7    9   21      0.39      0.00
   -7    9   22      0.14      0.00
   -7    8    1     -5.47      0.00
   -7    8    2     -0.90      0.00
   -7    8    3     -7.85      0.00
   -7    8    4      0.69      0.00
   -7    8    5     -2.60      0.00
   -7    8    6     -0.60      0.00
   -7    8    7      2.54      0.00
   -7    8    9     -1.10      0.00
   -7    8   11     -3.42      0.00
   -7    8   12     -0.81      0.00
   -7    8   14     -1.49      0.00
   -7    8   17      0.70      0.00
   -7    8   18      0.83      0.00
   -7    8   19      0.53      0.00
   -7    8   20     -0.90      0.00
   -7    8   21      1.99      0.00
   -7    8   22     -0.51      0.00
   -7    7    1      6.14      0.00
   -7    7    2      3.81      0.00
   -7    7    3     -1.35      0.00
   -7    7    4      6.48      0.00
   -7    7    6      2.43      0.00
   -7    7    7     -2.92      0.00
   -7    7    8      0.26      0.00
   -7    7    9      0.84      0.00
   -7    7   10      2.74      0.00
   -7    7   11      0.56      0.00
   -7    7   12      3.27      0.00
   -7    7   13     -0.52      0.00
   -7    7   19     -0.86      0.00
   -7    7   20     -0.22      0.00
   -7    7   22     -0.74      0.00
   -7    6    1      4.30      0.00
   -7    6    2     -3.85      0.00
   -7    6    3      9.48      0.00
   -7    6    4      3.24      0.00
   -7    6    6      6.30      0.00
   -7    6    7     -0.01      0.00
   -7    6    8      1.20      0.00
   -7    6    9     -1.77      0.00
   -7    6   10     -1.33      0.00
   -7    6   11     -1.81      0.00
   -7    6   12      0.94      0.00
   -7    6   13     -0.31      0.00
   -7    6   14      3.02      0.00
   -7    6   16      1.27      0.00
   -7    6   17      1.23      0.00
   -7    6   18     -0.90      0.00
   -7    6   19     -0.33      0.00
   -7    6   20     -0.01      0.00
   -7    6   21     -1.04      0.00
   -7    6   22     -0.55      0.00
    7    5    2     -5.01      0.00
   -7    5    1     -4.00      0.00
   -7    5    2    -10.90      0.00
   -7    5    7      2.62      0.00
   -7    5    8      1.89      0.00
   -7    5    9      4.16      0.00
   -7    5   10      0.54      0.00
   -7    5   11      0.29      0.00
   -7    5   12     -1.52      0.00
   -7    5   13     -2.49      0.00
   -7    5   14     -0.59      0.00
   -7    5   19      1.61      0.00
   -7    5   20      0.62      0.00
   -7    5   21      1.50      0.00
   -7    5   22      1.54      0.00
    7    4    2     -2.51      0.00
   -7    4    1     -6.60      0.00
   -7    4    2      9.57      0.00
   -7    4    3      1.89      0.00
   -7    4    4     -2.74      0.00
   -7    4    5      3.65      0.00
   -7    4    6     -8.67      0.00
   -7    4    7     -0.82      0.00
   -7    4    8     -7.59      0.00
   -7    4   12      0.69      0.00
   -7    4   13      1.07      0.00
   -7    4   14      0.49      0.00
   -7    4   16     -0.26      0.00
   -7    4   17     -2.31      0.00
   -7    4   18     -0.44      0.00
   -7    4   19      0.13      0.00
   -7    4   20     -1.59      0.00
   -7    4   21      0.49      0.00
   -7    4   22     -0.94      0.00
   -7    4   23      0.10      0.00
    7    3    2      2.92      0.00
   -7    3    1    -12.24      0.00
   -7    3    2      9.51      0.00
   -7    3    3     -9.58      0.00
   -7    3    5      2.06      0.00
   -7    3    6      5.07      0.00
   -7    3    7      5.77      0.00
   -7    3    8      0.57      0.00
   -7    3    9      0.46      0.00
   -7    3   10     -3.27      0.00
   -7    3   12     -1.95      0.00
   -7    3   13      1.58      0.00
   -7    3   14      0.79      0.00
   -7    3   16      1.37      0.00
   -7    3   18      0.19      0.00
   -7    3   19     -0.93      0.00
   -7    3   20     -0.79      0.00
   -7    3   21     -0.37      0.00
   -7    3   22     -1.34      0.00
   -7    3   23     -0.74      0.00
    7    2    4     -5.87      0.00
   -7    2    1      6.31      0.00
   -7    2    2      5.53      0.00
   -7    2    3     -7.96      0.00
   -7    2    4      4.91      0.00
   -7    2    5    -11.29      0.00
   -7    2    7     -2.74      0.00
   -7    2    8      3.07      0.00
   -7    2    9      2.55      0.00
   -7    2   10      3.11      0.00
   -7    2   11      2.02      0.00
   -7    2   12     -1.74      0.00
   -7    2   13      1.44      0.00
   -7    2   14     -1.84      0.00
   -7    2   16      0.68      0.00
   -7    2   17      0.53      0.00
   -7    2   18      1.79      0.00
   -7    2   19     -0.98      0.00
   -7    2   20      1.83      0.00
   -7    2   21      0.02      0.00
   -7    2   22      0.95      0.00
   -7    2   23     -0.94      0.00
    7    1    5     -8.28      0.00
    7    1    4      2.88      0.00
   -7    1    2     -6.21      0.00
   -7    1    3      8.23      0.00
   -7    1    5     -1.15      0.00
   -7    1    6      4.82      0.00
   -7    1    8     -1.25      0.00
   -7    1    9     -3.38      0.00
   -7    1   10     -1.18      0.00
   -7    1   11     -1.00      0.00
   -7    1   12     -1.10      0.00
   -7    1   13      0.37      0.00
   -7    1   14     -2.17      0.00
   -7    1   16     -1.66      0.00
   -7    1   20      1.70      0.00
   -7    1   21     -0.65      0.00
   -7    1   22      1.27      0.00
   -7    1   23      0.76      0.00
    7    0    4     18.64      0.00
   -7    0    2    -17.68      0.00
   -7    0    4    -10.27      0.00
   -7    0    6      4.63      0.00
   -7    0   10      0.53      0.00
   -7    0   12      1.61      0.00
   -7    0   14      0.08      0.00
   -7    0   16     -1.88      0.00
   -7    0   18     -3.00      0.00
   -7    0   20     -0.38      0.00
   -7    0   22     -1.16      0.00
   -7    1    1      8.59      0.00
   -7    1    4      5.53      0.00
   -7    1    7     -5.33      0.00
   -7    1   17      1.05      0.00
   -7    1   18      0.62      0.00
   -7    1   19      0.17      0.00
    7    2    5      7.83      0.00
    7    2    2     -6.39      0.00
   -7    2    6      1.44      0.00
    7    3    7     -1.52      0.00
    7    3    5     11.56      0.00
    7    3    4     -2.30      0.00
   -7    3    4      9.94      0.00
   -7    3   11      0.41      0.00
   -7    3   17     -1.60      0.00
    7    4    8      6.48      0.00
    7    4    7     -5.08      0.00
    7    4    5     -3.29      0.00
   -7    4    9     -0.39      0.00
   -7    4   10     -2.59      0.00
   -7    4   11      2.90      0.00
    7    5    9     -1.25      0.00
    7    5    7      0.12      0.00
    7    5    6     10.53      0.00
   -7    5    4    -14.11      0.00
   -7    5    5      2.09      0.00
   -7    5    6     -5.21      0.00
   -7    5   16      2.11      0.00
   -7    5   17      1.23      0.00
    7    6   10     -2.09      0.00
    7    6    9      0.92      0.00
    7    6    8     -6.50      0.00
    7    6    7     -3.29      0.00
    7    6    6     -1.83      0.00
    7    6    0     -3.32      0.00
   -7    6    5      3.38      0.00
    7    7    6     -3.22      0.00
    7    7    4     -3.19      0.00
    7    7    3     -1.90      0.00
    7    7    2     -2.22      0.00
    7    7    0     -3.35      0.00
   -7    7   14      0.31      0.00
   -7    7   16     -3.00      0.00
   -7    7   17     -0.83      0.00
   -7    7   18     -1.04      0.00
   -7    7   21      0.30      0.00
    7    8    3      3.39      0.00
    7    8    2      0.05      0.00
    7    8    0     -1.63      0.00
   -7    8    8     -1.18      0.00
   -7    8   13     -2.28      0.00
   -7    8   16     -0.38      0.00
    7    9    2     -0.06      0.00
    7    9    0      0.94      0.00
   -7    9    7      0.12      0.00
   -7    9   16      1.36      0.00
    7   10    0     -1.11      0.00
   -7   10    1      4.56      0.00
   -7   10    2     -1.42      0.00
   -7   10    3      5.93      0.00
   -7   10    6     -0.68      0.00
   -7   10   11     -0.01      0.00
   -7   11    1      4.28      0.00
   -7   11    2     -0.74      0.00
   -7   11    3      1.85      0.00
   -7   11    4      1.50      0.00
   -7   11    5      0.40      0.00
   -7   11   14     -0.65      0.00
   -7   11   16     -0.36      0.00
   -7   12    2     -2.67      0.00
   -7   12    3     -4.59      0.00
   -7   12    4      0.71      0.00
   -7   12    5     -6.77      0.00
   -7   12    6      1.46      0.00
   -7   12    8      0.12      0.00
   -7   12   16      0.30      0.00
   -7   12   19     -0.66      0.00
   -7   12   20      1.76      0.00
   -7   12   21     -0.17      0.00
   -7   13    2      0.44      0.00
   -7   13    3     -1.94      0.00
   -7   13    4      2.38      0.00
   -7   13    5     -1.73      0.00
   -7   13    7      0.89      0.00
   -7   13    8     -0.70      0.00
   -7   13    9      3.84      0.00
   -7   13   10     -1.29      0.00
   -7   13   11      2.54      0.00
   -7   13   12     -1.03      0.00
   -7   13   13     -1.15      0.00
   -7   13   16      0.35      0.00
   -7   13   17     -0.35      0.00
   -7   13   18      1.18      0.00
   -7   13   19     -0.63      0.00
   -7   13   20     -0.30      0.00
   -7   13   21      0.17      0.00
   -7   14    4      2.46      0.00
   -7   14    5      2.03      0.00
   -7   14    6     -0.72      0.00
   -7   14    7      2.82      0.00
   -7   14    9      1.92      0.00
   -7   14   10     -1.88      0.00
   -7   14   11     -1.32      0.00
   -7   14   12     -0.30      0.00
   -7   14   13     -1.43      0.00
   -7   14   17     -1.70      0.00
   -7   14   18     -0.74      0.00
   -7   14   19      0.32      0.00
   -7   14   20     -1.47      0.00
   -7   15    4     -1.76      0.00
   -7   15    5      0.71      0.00
   -7   15    6     -0.38      0.00
   -7   15    8     -1.44      0.00
   -7   15    9     -1.89      0.00
   -7   15   11     -1.28      0.00
   -7   15   12      3.05      0.00
   -7   15   13     -1.35      0.00
   -7   15   16      0.15      0.00
   -7   15   17      1.00      0.00
   -7   15   18     -0.76      0.00
   -7   15   19      1.65      0.00
   -7   15   20     -0.37      0.00
   -7   16    4      0.48      0.00
   -7   16    5     -0.71      0.00
   -7   16    6     -1.28      0.00
   -7   16    7     -1.48      0.00
   -7   16    8      1.14      0.00
   -7   16   12      0.97      0.00
   -7   16   13     -0.78      0.00
   -7   16   16     -0.45      0.00
   -7   16   17      2.29      0.00
   -7   16   18     -0.54      0.00
   -7   16   19      0.52      0.00
   -7   16   20      0.68      0.00
   -7   17    5     -0.70      0.00
   -7   17    6     -0.10      0.00
   -7   17    7      1.04      0.00
   -7   17    8      0.58      0.00
   -7   17    9     -0.27      0.00
   -7   17   10      0.17      0.00
   -7   17   11     -0.19      0.00
   -7   17   13      2.03      0.00
   -7   17   16     -2.13      0.00
   -7   17   17     -0.02      0.00
   -7   17   18     -0.46      0.00
   -7   18    5      3.28      0.00
   -7   18    7      1.30      0.00
   -7   18    8     -1.59      0.00
   -7   18    9      0.21      0.00
   -7   18   10     -0.64      0.00
   -7   18   11      0.89      0.00
   -7   18   13      1.04      0.00
   -7   18   16     -0.31      0.00
   -7   18   17     -0.78      0.00
   -7   18   18      0.43      0.00
   -7   18   19     -0.41      0.00
   -7   19    6     -2.04      0.00
   -7   19    7      0.49      0.00
   -7   19    8     -0.54      0.00
   -7   19    9     -0.37      0.00
   -7   19   11     -0.78      0.00
   -7   19   12      0.30      0.00
   -7   19   13     -0.63      0.00
   -7   19   16      1.52      0.00
   -7   19   18      0.73      0.00
   -7   20    7      0.07      0.00
   -7   20    8      1.62      0.00
   -7   20    9     -1.45      0.00
   -7   20   10      1.78      0.00
   -7   20   11     -0.88      0.00
   -7   20   12      1.24      0.00
   -7   20   13     -1.19      0.00
   -7   20   16      0.56      0.00
   -7   20   17      0.04      0.00
   -7   21    6      0.19      0.00
   -7   21    8      0.81      0.00
   -7   21   10      0.31      0.00
   -7   21   11     -0.17      0.00
   -7   21   12     -0.25      0.00
   -7   21   13     -0.45      0.00
   -7   21   16     -1.53      0.00
   -7   21   17     -0.62      0.00
   -7   22    7     -0.22      0.00
   -7   22    8      2.16      0.00
   -7   22    9      1.05      0.00
   -7   22   10      1.35      0.00
   -7   22   11      1.79      0.00
   -7   22   12     -0.95      0.00
   -7   22   13      1.87      0.00
   -7   22   15      2.07      0.00
   -7   22   16     -0.13      0.00
   -7   23    8      0.00      0.00
   -7   23    9     -1.46      0.00
   -7   23   10     -2.14      0.00
   -7   23   11      0.03      0.00
   -7   23   12     -1.72      0.00
   -7   23   13      1.95      0.00
   -7   23   15      1.28      0.00
   -7   24    7     -1.43      0.00
   -7   24    8     -1.55      0.00
   -7   24    9     -0.39      0.00
   -7   24   10     -1.08      0.00
   -7   24   11      0.73      0.00
   -7   24   12     -0.30      0.00
   -7   24   13     -2.12      0.00
   -7   24   15     -2.67      0.00
   -7   25    7      0.80      0.00
   -7   25    8      1.81      0.00
   -7   25    9      2.36      0.00
   -7   25   10      1.15      0.00
   -7   25   11      0.58      0.00
   -7   25   12      1.63      0.00
   -7   25   13     -2.24      0.00
   -7   26    7     -0.44      0.00
   -7   26    8      0.43      0.00
   -7   26    9     -0.83      0.00
   -7   26   10     -1.23      0.00
   -7   26   11     -0.72      0.00
   -7   26   12      1.50      0.00
   -7   26   13      0.54      0.00
   -7   27    7     -2.12      0.00
   -7   27    8     -1.24      0.00
   -7   27    9      0.02      0.00
   -7   27   10     -0.98      0.00
   -7   27   11      0.29      0.00
   -7   28    7      1.58      0.00
   -7   28    8      0.11      0.00
   -7   28    9      2.16      0.00
   -7   28   10      0.35      0.00
   -7   29    8     -0.34      0.00
   -6   11   10      2.06      0.00
   -6   11   11     -0.52      0.00
   -6   11   12      2.27      0.00
   -6   11   13     -2.54      0.00
   -6   11   16     -2.33      0.00
   -6   11   18     -0.14      0.00
   -6   11   19      0.66      0.00
   -6   10    5     -0.63      0.00
   -6   10    6     -1.79      0.00
   -6   10    7      3.48      0.00
   -6   10    9      2.14      0.00
   -6   10   11      0.57      0.00
   -6   10   13      0.40      0.00
   -6   10   16      0.59      0.00
   -6   10   19     -0.48      0.00
   -6   10   20     -0.52      0.00
   -6   10   21      1.71      0.00
   -6    9    4     -0.25      0.00
   -6    9    6     -0.12      0.00
   -6    9    7     -3.08      0.00
   -6    9    8     -0.66      0.00
   -6    9   10     -2.27      0.00
   -6    9   11      0.68      0.00
   -6    9   12     -1.23      0.00
   -6    9   13     -2.48      0.00
   -6    9   16     -0.06      0.00
   -6    9   17      1.59      0.00
   -6    9   18      1.54      0.00
   -6    9   19      0.05      0.00
   -6    9   20      0.67      0.00
   -6    9   21      0.42      0.00
   -6    9   22     -1.17      0.00
   -6    8    2      8.47      0.00
   -6    8    3      6.46      0.00
   -6    8    4      7.87      0.00
   -6    8    5     -0.84      0.00
   -6    8    6      5.53      0.00
   -6    8    7     -5.51      0.00
   -6    8    8      0.43      0.00
   -6    8    9     -1.68      0.00
   -6    8   10     -0.86      0.00
   -6    8   11      2.03      0.00
   -6    8   12      0.08      0.00
   -6    8   13      0.59      0.00
   -6    8   17     -1.74      0.00
   -6    8   18     -1.64      0.00
   -6    8   19     -1.03      0.00
   -6    8   20      0.45      0.00
   -6    8   21     -0.69      0.00
   -6    8   22      0.37      0.00
   -6    7    2     -3.14      0.00
   -6    7    3      3.49      0.00
   -6    7    4      0.74      0.00
   -6    7    5      9.06      0.00
   -6    7    6      6.49      0.00
   -6    7    7      4.58      0.00
   -6    7    8      5.86      0.00
   -6    7    9      0.87      0.00
   -6    7   10     -1.26      0.00
   -6    7   12     -2.77      0.00
   -6    7   13      0.55      0.00
   -6    7   16      2.74      0.00
   -6    7   17      1.38      0.00
   -6    7   18      0.18      0.00
   -6    7   19      0.27      0.00
   -6    7   20     -0.01      0.00
   -6    7   21     -0.83      0.00
   -6    7   22      0.51      0.00
    6    6    0     -2.07      0.00
   -6    6    1     -1.37      0.00
   -6    6    3     -9.35      0.00
   -6    6    4    -13.31      0.00
   -6    6    5     -5.19      0.00
   -6    6    6    -11.48      0.00
   -6    6    7     -0.83      0.00
   -6    6    8     -1.31      0.00
   -6    6    9      2.64      0.00
   -6    6   10      1.69      0.00
   -6    6   11      3.27      0.00
   -6    6   12     -1.75      0.00
   -6    6   16     -0.41      0.00
   -6    6   17      0.16      0.00
   -6    6   18      0.97      0.00
   -6    6   19      0.54      0.00
   -6    6   20      0.24      0.00
   -6    6   21      0.89      0.00
   -6    6   22      1.16      0.00
   -6    6   23      0.42      0.00
    6    5    0      5.01      0.00
   -6    5    2      7.95      0.00
   -6    5    3      0.82      0.00
   -6    5    4     10.52      0.00
   -6    5    5     -0.35      0.00
   -6    5    6     -2.72      0.00
   -6    5    8     -7.19      0.00
   -6    5    9     -5.07      0.00
   -6    5   13      3.59      0.00
   -6    5   15      1.23      0.00
   -6    5   16     -1.79      0.00
   -6    5   18     -1.17      0.00
   -6    5   19     -1.08      0.00
   -6    5   20     -0.60      0.00
   -6    5   21     -1.02      0.00
   -6    5   22     -0.74      0.00
    6    4    2      7.58      0.00
   -6    4    1      4.47      0.00
   -6    4    2     -5.31      0.00
   -6    4    3     -3.15      0.00
   -6    4    4      9.05      0.00
   -6    4    5     -0.88      0.00
   -6    4    6     12.78      0.00
   -6    4    7      5.08      0.00
   -6    4    8      7.57      0.00
   -6    4    9      1.55      0.00
   -6    4   10      1.56      0.00
   -6    4   11     -3.30      0.00
   -6    4   12     -1.86      0.00
   -6    4   13     -0.67      0.00
   -6    4   15      1.17      0.00
   -6    4   16     -0.05      0.00
   -6    4   17      2.10      0.00
   -6    4   18     -0.19      0.00
   -6    4   19      0.46      0.00
   -6    4   20      0.96      0.00
   -6    4   21     -0.34      0.00
   -6    4   22      0.12      0.00
   -6    4   23     -1.43      0.00
    6    3    0     -1.64      0.00
   -6    3    1     13.37      0.00
   -6    3    2     -8.27      0.00
   -6    3    4     -6.42      0.00
   -6    3    6     -2.47      0.00
   -6    3    8      1.97      0.00
   -6    3   10      4.77      0.00
   -6    3   11      1.15      0.00
   -6    3   12      2.42      0.00
   -6    3   13     -1.25      0.00
   -6    3   15     -0.90      0.00
   -6    3   16     -0.42      0.00
   -6    3   17      0.82      0.00
   -6    3   18     -0.97      0.00
   -6    3   19      0.52      0.00
   -6    3   20      0.28      0.00
   -6    3   21      0.32      0.00
   -6    3   22      1.93      0.00
   -6    3   23      0.40      0.00
    6    2    4     -0.87      0.00
    6    2    3     11.67      0.00
   -6    2    1     -1.85      0.00
   -6    2    2     -9.91      0.00
   -6    2    3     13.01      0.00
   -6    2    4     -6.64      0.00
   -6    2    5     10.33      0.00
   -6    2    6     -1.81      0.00
   -6    2    7     -0.48      0.00
   -6    2    8     -3.69      0.00
   -6    2    9     -3.38      0.00
   -6    2   10     -3.63      0.00
   -6    2   11     -2.02      0.00
   -6    2   12      1.48      0.00
   -6    2   13     -0.27      0.00
   -6    2   16      0.47      0.00
   -6    2   17      0.27      0.00
   -6    2   18     -0.63      0.00
   -6    2   19      1.17      0.00
   -6    2   20     -0.52      0.00
   -6    2   21     -0.30      0.00
   -6    2   22     -0.99      0.00
   -6    2   23     -0.59      0.00
    6    1    4     -6.84      0.00
    6    1    3      7.12      0.00
   -6    1    1    -11.47      0.00
   -6    1    3     -4.83      0.00
   -6    1    6     -5.12      0.00
   -6    1    7      5.69      0.00
   -6    1    8      1.07      0.00
   -6    1    9      2.03      0.00
   -6    1   10     -0.24      0.00
   -6    1   11     -0.12      0.00
   -6    1   12      0.18      0.00
   -6    1   13     -1.05      0.00
   -6    1   16      0.47      0.00
   -6    1   17     -1.31      0.00
   -6    1   18     -1.36      0.00
   -6    1   19     -0.02      0.00
   -6    1   20     -1.08      0.00
   -6    1   22     -0.36      0.00
   -6    0    6     -5.14      0.00
   -6    0   10      1.47      0.00
   -6    0   12      0.45      0.00
   -6    0   16      1.71      0.00
   -6    0   18      1.49      0.00
   -6    0   20     -0.49      0.00
   -6    1    2     -3.45      0.00
   -6    1    4    -11.61      0.00
   -6    1   15     -0.66      0.00
   -6    1   21      0.90      0.00
   -6    1   23      0.15      0.00
    6    2    5     -2.81      0.00
    6    2    0     -4.03      0.00
   -6    2   15     -0.43      0.00
    6    3    6      6.08      0.00
    6    3    4      0.77      0.00
   -6    3    3      7.43      0.00
   -6    3    5     -6.85      0.00
   -6    3    7     -6.12      0.00
   -6    3    9      0.86      0.00
    6    4    0     -7.34      0.00
    6    5    6    -10.46      0.00
    6    5    5     -7.41      0.00
    6    5    3     -5.51      0.00
   -6    5    1      4.52      0.00
   -6    5    7     -3.17      0.00
   -6    5   10     -3.01      0.00
   -6    5   11      0.31      0.00
   -6    5   12      0.42      0.00
   -6    5   17     -0.86      0.00
   -6    5   23     -0.18      0.00
    6    6    3     -3.84      0.00
   -6    6   13      1.08      0.00
   -6    6   15     -0.83      0.00
    6    7    1      1.30      0.00
    6    7    0      3.13      0.00
   -6    7    1     -4.37      0.00
   -6    7   11      0.01      0.00
    6    8    0      5.45      0.00
   -6    8    1      4.12      0.00
   -6    8   15     -2.02      0.00
   -6    8   16     -1.99      0.00
   -6    9    1     -3.08      0.00
   -6    9    2     -0.40      0.00
   -6    9    5     -9.78      0.00
   -6    9    9      2.38      0.00
   -6    9   15     -1.42      0.00
   -6   10    3     -5.63      0.00
   -6   10    4     -0.59      0.00
   -6   10   15      2.40      0.00
   -6   10   17      0.49      0.00
   -6   10   18     -0.02      0.00
   -6   10   22     -0.51      0.00
   -6   11    4      2.36      0.00
   -6   11    5      6.98      0.00
   -6   11    6     -3.45      0.00
   -6   11    7      5.30      0.00
   -6   11    8     -2.81      0.00
   -6   11    9      3.77      0.00
   -6   11   17     -1.02      0.00
   -6   11   20     -1.19      0.00
   -6   11   21      0.06      0.00
   -6   11   22     -0.51      0.00
   -6   12    4     -0.86      0.00
   -6   12    5      2.90      0.00
   -6   12    6     -1.99      0.00
   -6   12    7      3.18      0.00
   -6   12    8      0.68      0.00
   -6   12    9     -1.07      0.00
   -6   12   10      1.47      0.00
   -6   12   11     -4.29      0.00
   -6   12   12      0.01      0.00
   -6   12   15      1.18      0.00
   -6   12   16      1.00      0.00
   -6   12   17      1.07      0.00
   -6   12   19      0.23      0.00
   -6   12   20     -0.74      0.00
   -6   12   21     -0.88      0.00
   -6   13    5     -1.98      0.00
   -6   13    6     -1.13      0.00
   -6   13    7     -2.87      0.00
   -6   13    8     -0.71      0.00
   -6   13    9     -3.83      0.00
   -6   13   10      1.30      0.00
   -6   13   11     -1.08      0.00
   -6   13   12      1.66      0.00
   -6   13   15      1.44      0.00
   -6   13   16     -0.67      0.00
   -6   13   18     -0.88      0.00
   -6   13   19      0.04      0.00
   -6   13   20      1.88      0.00
   -6   13   21     -0.47      0.00
   -6   14    5     -0.36      0.00
   -6   14    6      0.36      0.00
   -6   14    7     -0.46      0.00
   -6   14    8      2.03      0.00
   -6   14    9      0.93      0.00
   -6   14   10      1.87      0.00
   -6   14   11      1.63      0.00
   -6   14   12     -1.11      0.00
   -6   14   15      0.04      0.00
   -6   14   16     -1.49      0.00
   -6   14   17      0.57      0.00
   -6   14   18      1.13      0.00
   -6   14   19     -0.54      0.00
   -6   14   20      1.42      0.00
   -6   15    5      2.37      0.00
   -6   15    6      1.39      0.00
   -6   15    7      0.77      0.00
   -6   15    8      0.28      0.00
   -6   15    9      0.03      0.00
   -6   15   10     -1.16      0.00
   -6   15   12     -2.76      0.00
   -6   15   15      0.85      0.00
   -6   15   16      1.11      0.00
   -6   15   17     -1.30      0.00
   -6   15   18      0.69      0.00
   -6   15   19     -1.91      0.00
   -6   15   20     -0.64      0.00
   -6   16    6      0.09      0.00
   -6   16    7     -0.81      0.00
   -6   16    8     -0.28      0.00
   -6   16   10     -1.47      0.00
   -6   16   12     -0.67      0.00
   -6   16   16      0.71      0.00
   -6   16   17     -2.38      0.00
   -6   16   18      0.70      0.00
   -6   16   19      0.27      0.00
   -6   16   20     -0.92      0.00
   -6   17    6      0.75      0.00
   -6   17    7     -1.34      0.00
   -6   17    9     -0.47      0.00
   -6   17   10      2.14      0.00
   -6   17   11      0.94      0.00
   -6   17   12      1.18      0.00
   -6   17   16      2.54      0.00
   -6   17   18      0.75      0.00
   -6   17   19      1.42      0.00
   -6   18    8      1.77      0.00
   -6   18   11      0.42      0.00
   -6   18   12     -1.05      0.00
   -6   18   15     -0.48      0.00
   -6   18   16     -1.46      0.00
   -6   18   17     -0.72      0.00
   -6   18   18     -1.74      0.00
   -6   18   19      0.29      0.00
   -6   19    7      0.93      0.00
   -6   19    8     -1.03      0.00
   -6   19    9      0.36      0.00
   -6   19   10     -2.71      0.00
   -6   19   11      2.12      0.00
   -6   19   12     -1.30      0.00
   -6   19   16     -0.85      0.00
   -6   19   17      0.89      0.00
   -6   19   18      0.00      0.00
   -6   20    7      0.08      0.00
   -6   20    8     -1.77      0.00
   -6   20    9      2.45      0.00
   -6   20   10     -1.66      0.00
   -6   20   11      1.28      0.00
   -6   20   12     -0.95      0.00
   -6   20   15      1.65      0.00
   -6   20   16      1.57      0.00
   -6   20   17      0.25      0.00
   -6   20   18     -0.60      0.00
   -6   21   10     -1.46      0.00
   -6   21   11     -0.25      0.00
   -6   21   15     -1.52      0.00
   -6   21   16     -0.30      0.00
   -6   21   17     -0.48      0.00
   -6   22    8     -0.48      0.00
   -6   22    9     -0.08      0.00
   -6   22   10      0.39      0.00
   -6   22   11     -0.34      0.00
   -6   22   12      1.72      0.00
   -6   22   15     -1.10      0.00
   -6   22   16     -0.26      0.00
   -6   22   17      0.58      0.00
   -6   23    8      1.73      0.00
   -6   23    9      0.65      0.00
   -6   23   10      1.73      0.00
   -6   23   11     -0.03      0.00
   -6   23   12      1.78      0.00
   -6   23   14     -0.68      0.00
   -6   23   15      1.18      0.00
   -6   23   16     -1.61      0.00
   -6   24    9     -1.20      0.00
   -6   24   10     -1.00      0.00
   -6   24   11     -1.40      0.00
   -6   24   12     -1.43      0.00
   -6   24   14     -2.10      0.00
   -6   24   15      3.10      0.00
   -6   25   10     -1.00      0.00
   -6   25   11     -0.26      0.00
   -6   25   12     -0.78      0.00
   -6   25   14     -1.03      0.00
   -6   26    9      1.19      0.00
   -6   26   10      2.08      0.00
   -6   26   11      1.07      0.00
   -6   26   12      1.20      0.00
   -6   27    9     -0.50      0.00
   -6   27   10      0.27      0.00
   -6   27   11     -1.11      0.00
   -6   27   12     -0.38      0.00
   -6   28    9     -0.83      0.00
   -6   28   10     -1.82      0.00
   -6   28   11      0.38      0.00
   -6   29    9      2.26      0.00
   -5   11   11      0.33      0.00
   -5   11   12     -1.96      0.00
   -5   11   15      1.18      0.00
   -5   10    7     -7.03      0.00
   -5   10    8      2.62      0.00
   -5   10    9     -2.96      0.00
   -5   10   11     -0.20      0.00
   -5   10   12     -1.42      0.00
   -5   10   15     -0.79      0.00
   -5   10   16      0.02      0.00
   -5   10   18      2.05      0.00
   -5   10   19      0.83      0.00
   -5    9    5      8.88      0.00
   -5    9    7     -0.97      0.00
   -5    9    8      1.97      0.00
   -5    9   10      2.21      0.00
   -5    9   11     -2.41      0.00
   -5    9   12      0.95      0.00
   -5    9   15      1.94      0.00
   -5    9   16     -0.83      0.00
   -5    9   17     -1.24      0.00
   -5    9   19     -1.20      0.00
   -5    9   20     -0.64      0.00
   -5    9   21     -1.49      0.00
   -5    8    4     -5.60      0.00
   -5    8    5      7.19      0.00
   -5    8    6      2.46      0.00
   -5    8    7     10.21      0.00
   -5    8    8      4.93      0.00
   -5    8    9      3.12      0.00
   -5    8   10      2.52      0.00
   -5    8   11     -3.47      0.00
   -5    8   12     -0.87      0.00
   -5    8   15      1.68      0.00
   -5    8   16     -1.31      0.00
   -5    8   17      1.48      0.00
   -5    8   18      0.29      0.00
   -5    8   19      0.27      0.00
   -5    8   20     -0.07      0.00
   -5    8   21      0.00      0.00
   -5    7    2     -4.91      0.00
   -5    7    3     -2.84      0.00
   -5    7    4    -11.72      0.00
   -5    7    5    -11.05      0.00
   -5    7    6    -16.30      0.00
   -5    7    7     -4.49      0.00
   -5    7    9      2.30      0.00
   -5    7   10      2.88      0.00
   -5    7   11      2.89      0.00
   -5    7   12      4.56      0.00
   -5    7   14      0.42      0.00
   -5    7   15      1.09      0.00
   -5    7   17      1.34      0.00
   -5    7   18     -0.67      0.00
   -5    7   19      0.23      0.00
   -5    7   20      0.00      0.00
   -5    7   21      0.41      0.00
   -5    7   22      0.90      0.00
   -5    7   23      0.92      0.00
   -5    6    2      3.79      0.00
   -5    6    4     11.60      0.00
   -5    6    5      6.12      0.00
   -5    6    6      5.16      0.00
   -5    6    8     -7.65      0.00
   -5    6    9     -5.75      0.00
   -5    6   11     -4.68      0.00
   -5    6   12      0.56      0.00
   -5    6   14      2.41      0.00
   -5    6   15      0.67      0.00
   -5    6   16     -0.86      0.00
   -5    6   18     -1.22      0.00
   -5    6   19      0.14      0.00
   -5    6   20     -0.58      0.00
   -5    6   21     -0.80      0.00
   -5    6   22     -1.09      0.00
   -5    6   23     -1.02      0.00
    5    5    0    -12.40      0.00
   -5    5    2     -1.40      0.00
   -5    5    3     -3.36      0.00
   -5    5    4     -1.49      0.00
   -5    5    5      2.74      0.00
   -5    5    6     11.05      0.00
   -5    5    7      8.96      0.00
   -5    5    9      7.28      0.00
   -5    5   10      3.61      0.00
   -5    5   11     -1.02      0.00
   -5    5   12     -1.38      0.00
   -5    5   14     -0.16      0.00
   -5    5   15     -2.64      0.00
   -5    5   16      0.73      0.00
   -5    5   17      0.45      0.00
   -5    5   18     -0.17      0.00
   -5    5   19      1.28      0.00
   -5    5   21      1.38      0.00
   -5    5   22      0.62      0.00
   -5    5   23      0.10      0.00
    5    4    1     -0.12      0.00
   -5    4    1     -1.02      0.00
   -5    4    3     -0.04      0.00
   -5    4    4     -7.01      0.00
   -5    4    6    -12.07      0.00
   -5    4    8     -4.80      0.00
   -5    4   10      1.58      0.00
   -5    4   11      4.30      0.00
   -5    4   12      3.78      0.00
   -5    4   14      2.62      0.00
   -5    4   15     -2.86      0.00
   -5    4   16      1.69      0.00
   -5    4   18      0.43      0.00
   -5    4   19     -1.00      0.00
   -5    4   20     -1.05      0.00
   -5    4   21      0.17      0.00
   -5    4   23      1.07      0.00
    5    3    1     -0.55      0.00
    5    3    0     13.40      0.00
   -5    3    1    -11.89      0.00
   -5    3    2      1.89      0.00
   -5    3    4      3.92      0.00
   -5    3    5      6.79      0.00
   -5    3    6     -1.71      0.00
   -5    3    7      3.74      0.00
   -5    3    8     -7.79      0.00
   -5    3    9     -2.74      0.00
   -5    3   10     -7.80      0.00
   -5    3   11     -1.46      0.00
   -5    3   12     -2.41      0.00
   -5    3   14      2.18      0.00
   -5    3   15      0.30      0.00
   -5    3   16      1.65      0.00
   -5    3   18      1.54      0.00
   -5    3   20      1.07      0.00
   -5    3   22     -0.99      0.00
   -5    3   23     -0.72      0.00
    5    2    3     -8.38      0.00
    5    2    0      1.50      0.00
   -5    2    1      5.03      0.00
   -5    2    2      2.94      0.00
   -5    2    3    -14.45      0.00
   -5    2    4      4.14      0.00
   -5    2    5     -9.47      0.00
   -5    2    6      1.59      0.00
   -5    2    7      2.93      0.00
   -5    2   10      0.77      0.00
   -5    2   11      1.06      0.00
   -5    2   12     -2.31      0.00
   -5    2   14     -2.64      0.00
   -5    2   15      0.06      0.00
   -5    2   18      0.05      0.00
   -5    2   19     -2.20      0.00
   -5    2   21     -0.55      0.00
   -5    2   22      0.82      0.00
   -5    2   23      0.32      0.00
    5    1    3     -8.60      0.00
    5    1    1      3.07      0.00
   -5    1    1     13.88      0.00
   -5    1    2      8.90      0.00
   -5    1    3      4.45      0.00
   -5    1    4     16.32      0.00
   -5    1    5     -6.08      0.00
   -5    1    7     -7.32      0.00
   -5    1    8      0.29      0.00
   -5    1    9     -1.63      0.00
   -5    1   10      2.01      0.00
   -5    1   11      1.10      0.00
   -5    1   12      0.56      0.00
   -5    1   14     -1.68      0.00
   -5    1   15      0.40      0.00
   -5    1   16     -1.08      0.00
   -5    1   17      1.26      0.00
   -5    1   18      1.02      0.00
   -5    1   19      0.42      0.00
   -5    1   20      1.25      0.00
   -5    1   22      0.48      0.00
   -5    1   23     -0.63      0.00
   -5    0    4     -0.26      0.00
   -5    0    6      9.11      0.00
   -5    0    8      5.31      0.00
   -5    0   10     -1.19      0.00
   -5    0   12      0.80      0.00
   -5    0   14      0.39      0.00
   -5    0   16     -0.40      0.00
   -5    0   18     -1.87      0.00
   -5    0   20      0.32      0.00
   -5    0   22      0.09      0.00
    5    1    4     -4.18      0.00
    5    1    0      7.66      0.00
   -5    1    6      7.10      0.00
   -5    1   21     -0.54      0.00
    5    2    1    -19.04      0.00
   -5    2    8      3.86      0.00
   -5    2   16     -0.18      0.00
   -5    2   17     -0.08      0.00
   -5    2   20      0.82      0.00
    5    3    5      3.26      0.00
    5    3    4      8.74      0.00
   -5    3    3     -4.99      0.00
   -5    3   17     -1.46      0.00
   -5    3   19     -0.72      0.00
   -5    3   21     -0.28      0.00
    5    4    0     11.00      0.00
   -5    4    2      9.23      0.00
   -5    4    5     -2.46      0.00
   -5    4    7     -6.33      0.00
   -5    4    9      1.41      0.00
   -5    4   17     -1.40      0.00
   -5    4   22     -0.25      0.00
    5    5    1     -6.64      0.00
   -5    5    1     -9.96      0.00
   -5    5    8     11.87      0.00
   -5    5   20      0.45      0.00
    5    6    0      3.38      0.00
   -5    6    3      8.70      0.00
   -5    6    7     -2.18      0.00
   -5    6   17      1.48      0.00
   -5    7    8     -7.76      0.00
   -5    7   16     -2.24      0.00
   -5    8    3     -3.31      0.00
   -5    8   14     -1.90      0.00
   -5    8   22      0.46      0.00
   -5    9    3     10.32      0.00
   -5    9    4      9.30      0.00
   -5    9    6      5.08      0.00
   -5    9    9     -5.29      0.00
   -5    9   14     -1.12      0.00
   -5    9   18     -0.82      0.00
   -5    9   22      0.65      0.00
   -5   10    4     -3.65      0.00
   -5   10    5     -7.49      0.00
   -5   10    6     -1.07      0.00
   -5   10   10      3.17      0.00
   -5   10   17     -0.17      0.00
   -5   10   20      1.75      0.00
   -5   10   21      0.04      0.00
   -5   10   22      0.62      0.00
   -5   11    4     -4.81      0.00
   -5   11    5     -4.99      0.00
   -5   11    7     -2.77      0.00
   -5   11    8      0.12      0.00
   -5   11    9     -2.10      0.00
   -5   11   10     -2.16      0.00
   -5   11   14      1.14      0.00
   -5   11   16      2.06      0.00
   -5   11   17      0.35      0.00
   -5   11   18      0.39      0.00
   -5   11   19     -0.98      0.00
   -5   11   20      0.07      0.00
   -5   11   22     -0.65      0.00
   -5   12    5      3.75      0.00
   -5   12    8      0.92      0.00
   -5   12    9      2.72      0.00
   -5   12   10      0.47      0.00
   -5   12   11      3.95      0.00
   -5   12   14      0.53      0.00
   -5   12   15     -1.61      0.00
   -5   12   16     -1.82      0.00
   -5   12   17     -2.40      0.00
   -5   12   18     -0.78      0.00
   -5   12   19     -0.60      0.00
   -5   12   20     -0.60      0.00
   -5   12   21      0.89      0.00
   -5   12   22     -1.02      0.00
   -5   13    6      0.70      0.00
   -5   13    8     -0.21      0.00
   -5   13    9      0.49      0.00
   -5   13   10     -1.15      0.00
   -5   13   11     -0.68      0.00
   -5   13   14     -0.77      0.00
   -5   13   15     -1.03      0.00
   -5   13   17      0.79      0.00
   -5   13   18      1.45      0.00
   -5   13   19      0.91      0.00
   -5   13   20     -1.11      0.00
   -5   14    6     -2.48      0.00
   -5   14    7     -2.05      0.00
   -5   14    9     -2.07      0.00
   -5   14   10     -1.51      0.00
   -5   14   11     -1.78      0.00
   -5   14   14      2.93      0.00
   -5   14   15      1.46      0.00
   -5   14   16      1.34      0.00
   -5   14   17      0.67      0.00
   -5   14   19      0.48      0.00
   -5   14   20     -0.75      0.00
   -5   14   21     -0.04      0.00
   -5   15    7      1.30      0.00
   -5   15    9      2.64      0.00
   -5   15   10      2.59      0.00
   -5   15   11      2.42      0.00
   -5   15   14     -0.66      0.00
   -5   15   15     -1.12      0.00
   -5   15   16     -2.56      0.00
   -5   15   17      0.00      0.00
   -5   15   18     -1.71      0.00
   -5   15   19      1.10      0.00
   -5   15   20      1.17      0.00
   -5   15   21     -0.22      0.00
   -5   16    7      2.34      0.00
   -5   16    8     -0.74      0.00
   -5   16    9      0.96      0.00
   -5   16   10     -2.24      0.00
   -5   16   14     -1.35      0.00
   -5   16   15      0.63      0.00
   -5   16   16     -0.35      0.00
   -5   16   17      1.73      0.00
   -5   16   18      0.17      0.00
   -5   16   19      0.22      0.00
   -5   16   20      0.50      0.00
   -5   17    8     -2.10      0.00
   -5   17    9     -0.80      0.00
   -5   17   10     -2.04      0.00
   -5   17   11     -0.20      0.00
   -5   17   14      1.42      0.00
   -5   17   15      1.14      0.00
   -5   17   16      0.09      0.00
   -5   17   17     -0.58      0.00
   -5   17   18     -0.64      0.00
   -5   17   19     -1.61      0.00
   -5   17   20     -0.66      0.00
   -5   18   14      0.05      0.00
   -5   18   15     -0.63      0.00
   -5   18   16     -0.28      0.00
   -5   18   17     -0.05      0.00
   -5   18   18      1.02      0.00
   -5   18   19      0.37      0.00
   -5   19    8      1.66      0.00
   -5   19    9     -1.57      0.00
   -5   19   10      2.47      0.00
   -5   19   14      0.26      0.00
   -5   19   15      0.78      0.00
   -5   19   16      0.37      0.00
   -5   19   17      0.58      0.00
   -5   19   18     -0.11      0.00
   -5   19   19      0.22      0.00
   -5   20   10      0.84      0.00
   -5   20   14     -0.91      0.00
   -5   20   15      0.10      0.00
   -5   20   16     -1.98      0.00
   -5   20   17     -0.40      0.00
   -5   20   18     -0.66      0.00
   -5   21    9     -1.08      0.00
   -5   21   11      0.15      0.00
   -5   21   15      1.35      0.00
   -5   21   16      0.25      0.00
   -5   21   17      1.08      0.00
   -5   21   18      0.06      0.00
   -5   22    9      0.86      0.00
   -5   22   14      0.26      0.00
   -5   22   15      1.40      0.00
   -5   22   16      1.10      0.00
   -5   22   17     -0.82      0.00
   -5   23    9      1.36      0.00
   -5   23   10     -0.79      0.00
   -5   23   11      0.75      0.00
   -5   23   13     -0.78      0.00
   -5   23   14      0.94      0.00
   -5   23   15     -2.83      0.00
   -5   23   16      0.46      0.00
   -5   24    9      0.39      0.00
   -5   24   10      0.28      0.00
   -5   24   11      0.68      0.00
   -5   24   13     -1.47      0.00
   -5   24   14      1.88      0.00
   -5   24   15     -1.42      0.00
   -5   25   10     -0.55      0.00
   -5   25   11     -0.92      0.00
   -5   25   14     -0.43      0.00
   -5   25   15      0.37      0.00
   -5   26   10     -1.44      0.00
   -5   26   11     -1.25      0.00
   -5   26   13      0.30      0.00
   -5   26   14     -0.91      0.00
   -5   27   10      1.80      0.00
   -5   27   13      1.76      0.00
   -5   28   10      1.98      0.00
   -5   28   11     -1.66      0.00
   -5   29   10      0.38      0.00
   -4   10   10     -1.83      0.00
   -4   10   11     -1.87      0.00
   -4   10   14      2.33      0.00
   -4   10   16     -0.01      0.00
   -4    9    7      8.97      0.00
   -4    9    9      9.03      0.00
   -4    9   10      0.85      0.00
   -4    9   11      2.55      0.00
   -4    9   15     -1.57      0.00
   -4    9   16     -0.25      0.00
   -4    9   17     -0.46      0.00
   -4    9   18     -0.69      0.00
   -4    9   19      0.21      0.00
   -4    8    6    -13.79      0.00
   -4    8    7    -12.83      0.00
   -4    8    8    -12.49      0.00
   -4    8    9     -2.02      0.00
   -4    8   10     -2.40      0.00
   -4    8   11      5.81      0.00
   -4    8   13      3.66      0.00
   -4    8   14      2.10      0.00
   -4    8   15     -1.00      0.00
   -4    8   16      0.48      0.00
   -4    8   17     -0.89      0.00
   -4    8   18      0.70      0.00
   -4    8   19     -0.27      0.00
   -4    8   20      0.07      0.00
   -4    8   21      0.40      0.00
   -4    7    3     -0.16      0.00
   -4    7    4     15.08      0.00
   -4    7    5      8.97      0.00
   -4    7    6     15.39      0.00
   -4    7    7      3.52      0.00
   -4    7    9     -6.39      0.00
   -4    7   11     -4.49      0.00
   -4    7   13     -0.02      0.00
   -4    7   15      1.54      0.00
   -4    7   16      2.64      0.00
   -4    7   17     -0.43      0.00
   -4    7   21     -0.44      0.00
   -4    7   22     -0.81      0.00
   -4    7   23     -0.21      0.00
   -4    6    3    -14.60      0.00
   -4    6    5     -5.65      0.00
   -4    6    6      5.37      0.00
   -4    6    7      5.22      0.00
   -4    6    8     14.97      0.00
   -4    6    9      8.83      0.00
   -4    6   10      8.91      0.00
   -4    6   11      2.58      0.00
   -4    6   13     -2.01      0.00
   -4    6   14     -4.68      0.00
   -4    6   15     -2.96      0.00
   -4    6   16     -1.16      0.00
   -4    6   17     -1.87      0.00
   -4    6   18      1.52      0.00
   -4    6   19     -1.20      0.00
   -4    6   20      1.10      0.00
   -4    6   21      0.61      0.00
   -4    6   22      0.47      0.00
   -4    5    1     16.75      0.00
   -4    5    2      2.35      0.00
   -4    5    3      2.83      0.00
   -4    5    4      0.09      0.00
   -4    5    5     -5.39      0.00
   -4    5    6     -9.87      0.00
   -4    5    7     -9.86      0.00
   -4    5    8    -10.12      0.00
   -4    5    9     -5.25      0.00
   -4    5   10      1.40      0.00
   -4    5   11      3.84      0.00
   -4    5   13      5.75      0.00
   -4    5   14      2.25      0.00
   -4    5   15      2.49      0.00
   -4    5   16     -1.17      0.00
   -4    5   17     -0.91      0.00
   -4    5   18      0.32      0.00
   -4    5   19     -2.29      0.00
   -4    5   20     -0.21      0.00
   -4    5   21     -1.60      0.00
   -4    5   22      0.14      0.00
   -4    5   23      0.51      0.00
    4    4    1     -3.89      0.00
    4    4    0    -25.34      0.00
   -4    4    1      8.78      0.00
   -4    4    3      3.50      0.00
   -4    4    4      0.61      0.00
   -4    4    5      4.36      0.00
   -4    4    6      4.52      0.00
   -4    4    7      3.73      0.00
   -4    4    8     -2.69      0.00
   -4    4    9     -4.08      0.00
   -4    4   10     -7.21      0.00
   -4    4   11     -6.31      0.00
   -4    4   13      0.17      0.00
   -4    4   14     -0.43      0.00
   -4    4   15      3.78      0.00
   -4    4   16     -0.45      0.00
   -4    4   17      3.25      0.00
   -4    4   18     -0.04      0.00
   -4    4   19      0.12      0.00
   -4    4   20      1.60      0.00
   -4    4   21     -0.78      0.00
   -4    4   22      0.61      0.00
   -4    4   23     -1.49      0.00
    4    3    0     -8.88      0.00
   -4    3    1     13.46      0.00
   -4    3    2     -5.13      0.00
   -4    3    4     -7.05      0.00
   -4    3    6      1.99      0.00
   -4    3    8      7.09      0.00
   -4    3    9      5.07      0.00
   -4    3   10      7.19      0.00
   -4    3   11      0.55      0.00
   -4    3   13     -2.85      0.00
   -4    3   14     -3.31      0.00
   -4    3   15     -1.18      0.00
   -4    3   16     -3.69      0.00
   -4    3   18     -1.86      0.00
   -4    3   19      1.05      0.00
   -4    3   21      0.08      0.00
   -4    3   22      1.68      0.00
   -4    3   23     -0.24      0.00
    4    2    1     18.92      0.00
    4    2    0     11.67      0.00
   -4    2    1     -4.54      0.00
   -4    2    2      4.36      0.00
   -4    2    3     13.08      0.00
   -4    2    5      8.85      0.00
   -4    2    6      1.98      0.00
   -4    2    7     -3.08      0.00
   -4    2    8      0.89      0.00
   -4    2    9     -4.84      0.00
   -4    2   10      2.49      0.00
   -4    2   11     -0.33      0.00
   -4    2   13      0.44      0.00
   -4    2   14      1.97      0.00
   -4    2   15     -1.24      0.00
   -4    2   16     -0.29      0.00
   -4    2   17      0.70      0.00
   -4    2   18     -1.79      0.00
   -4    2   19      2.01      0.00
   -4    2   20     -1.23      0.00
   -4    2   21      0.89      0.00
   -4    2   22     -0.63      0.00
   -4    2   23     -0.50      0.00
    4    1    0     -6.57      0.00
   -4    1    1    -14.49      0.00
   -4    1    2     -6.10      0.00
   -4    1    3     -7.20      0.00
   -4    1    5      6.66      0.00
   -4    1    6     -5.62      0.00
   -4    1    8     -0.10      0.00
   -4    1    9      1.52      0.00
   -4    1   10     -0.26      0.00
   -4    1   11     -2.69      0.00
   -4    1   13     -0.57      0.00
   -4    1   15     -1.32      0.00
   -4    1   16      2.30      0.00
   -4    1   17     -0.84      0.00
   -4    1   18     -0.69      0.00
   -4    1   19      0.13      0.00
   -4    1   20     -1.84      0.00
   -4    1   21      1.43      0.00
   -4    1   22     -0.86      0.00
   -4    1   23     -0.19      0.00
    4    0    0      8.00      0.00
   -4    0    4     -3.87      0.00
   -4    0   10     -2.10      0.00
   -4    0   14     -0.03      0.00
   -4    0   16      2.48      0.00
   -4    0   18      1.45      0.00
   -4    0   20     -0.66      0.00
   -4    0   22     -0.73      0.00
   -4    1    4    -13.57      0.00
   -4    1    7      5.34      0.00
   -4    1   14      3.62      0.00
   -4    2    4      2.34      0.00
    4    3    1     -7.28      0.00
   -4    3    3      5.23      0.00
   -4    3    5     -4.49      0.00
   -4    3    7     -1.29      0.00
   -4    3   17      2.36      0.00
   -4    3   20     -0.46      0.00
   -4    4    2    -19.54      0.00
   -4    6    4     -0.62      0.00
   -4    6   23      0.70      0.00
   -4    7   10     -7.18      0.00
   -4    7   14      0.72      0.00
   -4    7   18      2.13      0.00
   -4    7   19     -0.35      0.00
   -4    7   20      0.57      0.00
   -4    8    4     -4.52      0.00
   -4    8    5     -9.90      0.00
   -4    9    6     -1.87      0.00
   -4    9    8      3.29      0.00
   -4    9   13     -3.03      0.00
   -4    9   14     -0.20      0.00
   -4    9   20     -0.69      0.00
   -4    9   21      0.92      0.00
   -4    9   22     -0.16      0.00
   -4   10    5     12.26      0.00
   -4   10    6      8.36      0.00
   -4   10    7      7.46      0.00
   -4   10    9     -0.48      0.00
   -4   10   13     -0.45      0.00
   -4   10   15      0.65      0.00
   -4   10   17      0.10      0.00
   -4   10   18     -0.67      0.00
   -4   10   19      0.26      0.00
   -4   10   20     -1.38      0.00
   -4   10   21     -0.59      0.00
   -4   10   22     -0.45      0.00
   -4   11    6     -6.53      0.00
   -4   11    7     -5.08      0.00
   -4   11    8     -2.09      0.00
   -4   11    9     -2.29      0.00
   -4   11   10      2.31      0.00
   -4   11   13     -2.57      0.00
   -4   11   14     -1.11      0.00
   -4   11   15     -0.51      0.00
   -4   11   16     -0.24      0.00
   -4   11   18      0.53      0.00
   -4   11   19      1.03      0.00
   -4   11   20      0.39      0.00
   -4   11   21     -0.15      0.00
   -4   11   22      1.54      0.00
   -4   12    6     -3.64      0.00
   -4   12    7     -0.29      0.00
   -4   12    8      0.51      0.00
   -4   12    9     -1.77      0.00
   -4   12   10      0.04      0.00
   -4   12   13     -0.17      0.00
   -4   12   14      0.41      0.00
   -4   12   15      1.38      0.00
   -4   12   16      0.95      0.00
   -4   12   17      0.81      0.00
   -4   12   18      0.53      0.00
   -4   12   19      0.41      0.00
   -4   12   20      0.59      0.00
   -4   12   21     -0.47      0.00
   -4   12   22      0.35      0.00
   -4   13    7      2.29      0.00
   -4   13    8      1.20      0.00
   -4   13    9      0.34      0.00
   -4   13   10      1.85      0.00
   -4   13   13      2.08      0.00
   -4   13   14     -0.45      0.00
   -4   13   16     -1.41      0.00
   -4   13   17     -1.71      0.00
   -4   13   18     -1.66      0.00
   -4   13   21     -0.43      0.00
   -4   14    7      0.28      0.00
   -4   14    8      2.46      0.00
   -4   14    9     -0.85      0.00
   -4   14   10      0.49      0.00
   -4   14   13     -0.05      0.00
   -4   14   14     -1.65      0.00
   -4   14   15     -0.46      0.00
   -4   14   16     -0.09      0.00
   -4   14   17      0.23      0.00
   -4   14   18      1.15      0.00
   -4   14   19     -0.02      0.00
   -4   14   20      0.48      0.00
   -4   14   21      0.28      0.00
   -4   15    8      0.85      0.00
   -4   15    9     -3.48      0.00
   -4   15   10     -1.52      0.00
   -4   15   13     -0.52      0.00
   -4   15   14      0.44      0.00
   -4   15   15      1.45      0.00
   -4   15   16      1.78      0.00
   -4   15   17      0.65      0.00
   -4   15   18      1.23      0.00
   -4   15   19     -0.65      0.00
   -4   15   20     -0.17      0.00
   -4   15   21     -0.33      0.00
   -4   16    8      1.07      0.00
   -4   16    9      0.65      0.00
   -4   16   10      1.34      0.00
   -4   16   13      1.51      0.00
   -4   16   14      0.71      0.00
   -4   16   15     -0.35      0.00
   -4   16   16     -0.95      0.00
   -4   16   17     -1.64      0.00
   -4   16   18     -0.57      0.00
   -4   16   19     -0.76      0.00
   -4   16   20      0.26      0.00
   -4   17    9      3.31      0.00
   -4   17   10     -0.47      0.00
   -4   17   13     -1.03      0.00
   -4   17   14     -1.91      0.00
   -4   17   15     -1.23      0.00
   -4   17   16      0.34      0.00
   -4   17   17      0.10      0.00
   -4   17   18      0.81      0.00
   -4   17   19      1.07      0.00
   -4   17   20      1.50      0.00
   -4   18    9     -0.09      0.00
   -4   18   10     -4.78      0.00
   -4   18   13      0.67      0.00
   -4   18   14      0.74      0.00
   -4   18   15      0.67      0.00
   -4   18   16      1.24      0.00
   -4   18   17     -0.24      0.00
   -4   18   18     -0.28      0.00
   -4   18   19     -1.13      0.00
   -4   19    9      0.72      0.00
   -4   19   10     -0.32      0.00
   -4   19   13      1.25      0.00
   -4   19   14      0.45      0.00
   -4   19   15     -0.60      0.00
   -4   19   17     -0.76      0.00
   -4   19   18      0.00      0.00
   -4   19   19     -0.96      0.00
   -4   20   10      1.11      0.00
   -4   20   13     -1.56      0.00
   -4   20   14      0.53      0.00
   -4   20   15     -0.80      0.00
   -4   20   16      0.72      0.00
   -4   20   17      0.52      0.00
   -4   20   18      1.04      0.00
   -4   21   10     -0.19      0.00
   -4   21   13     -1.50      0.00
   -4   21   14      1.10      0.00
   -4   21   15     -0.43      0.00
   -4   21   16     -0.32      0.00
   -4   21   17      0.29      0.00
   -4   21   18     -0.84      0.00
   -4   22   10      0.16      0.00
   -4   22   13     -0.10      0.00
   -4   22   14     -0.64      0.00
   -4   22   15      0.88      0.00
   -4   22   16     -1.99      0.00
   -4   23   10     -0.46      0.00
   -4   23   12     -0.15      0.00
   -4   23   13      0.96      0.00
   -4   23   14     -2.73      0.00
   -4   23   15      1.85      0.00
   -4   23   16     -1.07      0.00
   -4   24   12      0.38      0.00
   -4   24   13      1.46      0.00
   -4   24   14     -0.12      0.00
   -4   24   15      1.80      0.00
   -4   24   16      0.69      0.00
   -4   25   14      0.74      0.00
   -4   25   15     -1.68      0.00
   -4   26   12     -2.17      0.00
   -4   26   13     -1.04      0.00
   -4   26   14     -0.86      0.00
   -4   27   12     -1.38      0.00
   -4   27   13      0.56      0.00
   -4   28   12      0.75      0.00
   -3    9    9    -10.95      0.00
   -3    9   10     -1.89      0.00
   -3    9   12      1.57      0.00
   -3    9   13      4.35      0.00
   -3    9   14      1.30      0.00
   -3    9   15      3.09      0.00
   -3    9   16      0.69      0.00
   -3    8    7      9.79      0.00
   -3    8    9     -3.44      0.00
   -3    8   10     -1.82      0.00
   -3    8   12     -4.75      0.00
   -3    8   13     -4.24      0.00
   -3    8   14     -3.07      0.00
   -3    8   15      1.23      0.00
   -3    8   16      1.02      0.00
   -3    8   17      1.76      0.00
   -3    8   18      2.09      0.00
   -3    8   19      1.31      0.00
   -3    7    4     -7.32      0.00
   -3    7    5     -8.01      0.00
   -3    7    6     -1.82      0.00
   -3    7    7      2.24      0.00
   -3    7    8      8.09      0.00
   -3    7    9      9.07      0.00
   -3    7   10     13.08      0.00
   -3    7   12      5.15      0.00
   -3    7   13     -1.70      0.00
   -3    7   14     -1.71      0.00
   -3    7   15     -2.12      0.00
   -3    7   16     -4.09      0.00
   -3    7   17     -2.48      0.00
   -3    7   18     -1.80      0.00
   -3    7   19     -0.56      0.00
   -3    7   20     -0.52      0.00
   -3    7   21      0.54      0.00
   -3    6    4     -7.55      0.00
   -3    6    5      4.48      0.00
   -3    6    6    -10.75      0.00
   -3    6    7     -6.95      0.00
   -3    6    8    -14.25      0.00
   -3    6    9     -8.38      0.00
   -3    6   10     -5.80      0.00
   -3    6   12      5.56      0.00
   -3    6   13      3.35      0.00
   -3    6   14      5.27      0.00
   -3    6   15      3.68      0.00
   -3    6   16      1.04      0.00
   -3    6   17      1.42      0.00
   -3    6   18     -1.22      0.00
   -3    6   19     -0.34      0.00
   -3    6   20     -2.06      0.00
   -3    6   22     -1.00      0.00
   -3    5    2    -11.04      0.00
   -3    5    3      5.48      0.00
   -3    5    5     12.69      0.00
   -3    5    6      1.11      0.00
   -3    5    7     10.23      0.00
   -3    5    8     -0.09      0.00
   -3    5    9      1.76      0.00
   -3    5   12     -6.25      0.00
   -3    5   13     -5.15      0.00
   -3    5   14     -0.06      0.00
   -3    5   16      0.45      0.00
   -3    5   17      2.75      0.00
   -3    5   18      1.09      0.00
   -3    5   19      2.98      0.00
   -3    5   20      0.60      0.00
   -3    5   21      1.87      0.00
   -3    5   22      0.74      0.00
   -3    4    3     -4.60      0.00
   -3    4    4     -2.88      0.00
   -3    4    5     -1.33      0.00
   -3    4    9      6.26      0.00
   -3    4   12      1.67      0.00
   -3    4   13     -2.38      0.00
   -3    4   14     -1.82      0.00
   -3    4   15     -4.04      0.00
   -3    4   16     -1.74      0.00
   -3    4   17     -2.29      0.00
   -3    4   19      0.26      0.00
   -3    4   20     -1.44      0.00
   -3    4   21      1.28      0.00
   -3    4   22     -0.21      0.00
    3    3    1     12.69      0.00
    3    3    0     -5.96      0.00
   -3    3    1    -21.31      0.00
   -3    3    2     25.12      0.00
   -3    3    3    -12.75      0.00
   -3    3    4     15.97      0.00
   -3    3    6      2.90      0.00
   -3    3    7      2.38      0.00
   -3    3    8     -4.86      0.00
   -3    3   10     -1.92      0.00
   -3    3   12      1.76      0.00
   -3    3   13      3.21      0.00
   -3    3   14      3.86      0.00
   -3    3   15     -0.27      0.00
   -3    3   16      1.73      0.00
   -3    3   17     -2.13      0.00
   -3    3   18      1.84      0.00
   -3    3   19     -1.40      0.00
   -3    3   21      0.49      0.00
   -3    3   22     -2.16      0.00
    3    2    1    -39.03      0.00
   -3    2    1      2.90      0.00
   -3    2    2     -1.70      0.00
   -3    2    3    -21.58      0.00
   -3    2    4      0.15      0.00
   -3    2    5    -11.53      0.00
   -3    2    8     -2.28      0.00
   -3    2    9      4.42      0.00
   -3    2   10     -2.17      0.00
   -3    2   12     -2.52      0.00
   -3    2   13      0.26      0.00
   -3    2   14      0.64      0.00
   -3    2   15      1.90      0.00
   -3    2   16      1.95      0.00
   -3    2   17     -0.94      0.00
   -3    2   18      2.24      0.00
   -3    2   19     -2.59      0.00
   -3    2   20      1.00      0.00
   -3    2   21     -0.50      0.00
   -3    2   22      0.25      0.00
   -3    1    1     24.45      0.00
   -3    1    3      5.33      0.00
   -3    1    4     10.94      0.00
   -3    1    5    -10.01      0.00
   -3    1    6      0.08      0.00
   -3    1    7     -8.88      0.00
   -3    1    8     -6.43      0.00
   -3    1   10     -3.49      0.00
   -3    1   12     -2.48      0.00
   -3    1   13      0.99      0.00
   -3    1   14     -3.20      0.00
   -3    1   15      0.70      0.00
   -3    1   16     -1.94      0.00
   -3    1   17      2.39      0.00
   -3    1   18      2.01      0.00
   -3    1   19     -0.88      0.00
   -3    1   20      2.33      0.00
   -3    1   21     -1.86      0.00
   -3    1   22      0.78      0.00
   -3    0    2    -18.03      0.00
   -3    0    4      6.81      0.00
   -3    0    6     19.71      0.00
   -3    0    8      8.16      0.00
   -3    0   10      1.50      0.00
   -3    0   12     -0.78      0.00
   -3    0   14     -1.88      0.00
   -3    0   16     -4.89      0.00
   -3    0   18     -2.72      0.00
   -3    0   20      1.99      0.00
   -3    0   22      2.63      0.00
    3    1    0     29.20      0.00
   -3    1    2      1.68      0.00
   -3    1    9      0.39      0.00
    3    2    0    -24.86      0.00
   -3    2    6     -0.67      0.00
   -3    2    7      4.89      0.00
   -3    3    5      6.15      0.00
   -3    3    9     -2.65      0.00
   -3    3   20     -0.86      0.00
   -3    4    1    -23.28      0.00
   -3    4    2     26.42      0.00
   -3    4    7      1.85      0.00
   -3    4    8      2.34      0.00
   -3    4   18     -1.00      0.00
   -3    5   15      0.12      0.00
   -3    6    3     22.08      0.00
   -3    6   21     -1.57      0.00
   -3    7   22      1.36      0.00
   -3    8    5      7.61      0.00
   -3    8    6     13.58      0.00
   -3    8    8      9.16      0.00
   -3    8   20      1.04      0.00
   -3    8   21     -0.46      0.00
   -3    8   22     -0.22      0.00
   -3    9    6     -9.58      0.00
   -3    9    8     -9.99      0.00
   -3    9   17     -0.22      0.00
   -3    9   18      0.17      0.00
   -3    9   19     -0.38      0.00
   -3    9   20      0.03      0.00
   -3    9   21     -0.60      0.00
   -3   10    6     -6.63      0.00
   -3   10    7     -0.96      0.00
   -3   10    8      4.69      0.00
   -3   10   13      1.29      0.00
   -3   10   15     -1.21      0.00
   -3   10   16     -1.55      0.00
   -3   10   17     -0.78      0.00
   -3   10   18     -1.14      0.00
   -3   10   19      0.08      0.00
   -3   10   20      0.16      0.00
   -3   10   21      0.61      0.00
   -3   11    7      5.19      0.00
   -3   11    8      6.62      0.00
   -3   11    9     -0.17      0.00
   -3   11   13      0.79      0.00
   -3   11   14      0.31      0.00
   -3   11   15      1.20      0.00
   -3   11   16      0.24      0.00
   -3   11   17      0.58      0.00
   -3   11   18     -0.90      0.00
   -3   11   19      0.55      0.00
   -3   11   20     -0.39      0.00
   -3   11   21     -0.28      0.00
   -3   12    8     -0.28      0.00
   -3   12    9     -2.58      0.00
   -3   12   12     -0.18      0.00
   -3   12   13     -0.04      0.00
   -3   12   14     -0.61      0.00
   -3   12   15     -0.80      0.00
   -3   12   16     -0.04      0.00
   -3   12   17      0.60      0.00
   -3   12   19      0.16      0.00
   -3   12   20     -0.03      0.00
   -3   12   21     -0.01      0.00
   -3   13    9      1.09      0.00
   -3   13   12     -2.01      0.00
   -3   13   13     -1.98      0.00
   -3   13   14      0.11      0.00
   -3   13   15      0.15      0.00
   -3   13   16      1.09      0.00
   -3   13   17      0.24      0.00
   -3   13   18      0.43      0.00
   -3   13   19      0.23      0.00
   -3   14    9      5.07      0.00
   -3   14   12      2.96      0.00
   -3   14   13      1.48      0.00
   -3   14   14      1.89      0.00
   -3   14   16     -0.26      0.00
   -3   14   17     -1.04      0.00
   -3   14   18     -0.99      0.00
   -3   14   19      0.03      0.00
   -3   14   20     -0.32      0.00
   -3   14   21      0.31      0.00
   -3   15    9      3.09      0.00
   -3   15   13     -1.56      0.00
   -3   15   14     -0.71      0.00
   -3   15   16     -0.13      0.00
   -3   15   17      0.17      0.00
   -3   15   18     -0.26      0.00
   -3   15   19      0.77      0.00
   -3   15   20     -0.21      0.00
   -3   15   21      0.63      0.00
   -3   16   12     -0.79      0.00
   -3   16   13     -1.90      0.00
   -3   16   14     -0.41      0.00
   -3   16   15      0.40      0.00
   -3   16   16      0.48      0.00
   -3   16   17      1.09      0.00
   -3   16   18     -0.06      0.00
   -3   16   19      0.03      0.00
   -3   16   20     -0.42      0.00
   -3   17   12      3.32      0.00
   -3   17   13      1.90      0.00
   -3   17   14      1.58      0.00
   -3   17   15      1.53      0.00
   -3   17   16     -0.37      0.00
   -3   17   17      0.15      0.00
   -3   17   18     -0.63      0.00
   -3   17   19     -0.67      0.00
   -3   17   20     -0.34      0.00
   -3   18   12      0.59      0.00
   -3   18   13     -0.84      0.00
   -3   18   14     -1.79      0.00
   -3   18   15     -1.58      0.00
   -3   18   16     -1.55      0.00
   -3   18   17      0.33      0.00
   -3   18   18      0.43      0.00
   -3   18   19      0.63      0.00
   -3   18   20      1.06      0.00
   -3   19   12     -1.88      0.00
   -3   19   13     -0.71      0.00
   -3   19   14     -0.28      0.00
   -3   19   15      1.47      0.00
   -3   19   16      0.85      0.00
   -3   19   17      0.87      0.00
   -3   19   18     -0.19      0.00
   -3   19   19     -0.27      0.00
   -3   20   12     -0.28      0.00
   -3   20   14     -0.37      0.00
   -3   20   15      0.64      0.00
   -3   20   16     -1.26      0.00
   -3   20   17     -1.04      0.00
   -3   21   12      0.09      0.00
   -3   21   13      1.19      0.00
   -3   21   14     -1.48      0.00
   -3   21   15     -0.17      0.00
   -3   21   16      0.66      0.00
   -3   21   17      0.10      0.00
   -3   21   18      1.76      0.00
   -3   22   12     -0.37      0.00
   -3   22   13      0.54      0.00
   -3   22   14      1.17      0.00
   -3   22   15     -0.33      0.00
   -3   22   16      1.38      0.00
   -3   22   17     -0.38      0.00
   -3   23   12     -1.41      0.00
   -3   23   13     -0.95      0.00
   -3   23   14      0.52      0.00
   -3   23   15     -1.20      0.00
   -3   23   16     -0.37      0.00
   -3   23   17     -0.58      0.00
   -3   24   11     -0.70      0.00
   -3   24   12     -0.26      0.00
   -3   24   13     -0.21      0.00
   -3   24   15     -0.40      0.00
   -3   24   16     -1.34      0.00
   -3   25   11      0.31      0.00
   -3   25   12      1.58      0.00
   -3   25   13     -0.37      0.00
   -3   25   14      0.01      0.00
   -3   25   15      1.20      0.00
   -3   26   12      0.77      0.00
   -3   26   13     -0.13      0.00
   -3   26   14      1.78      0.00
   -3   27   12      0.08      0.00
   -3   27   13     -0.69      0.00
   -3   28   12     -0.98      0.00
   -2    8   11     10.70      0.00
   -2    8   13      1.91      0.00
   -2    8   14      0.86      0.00
   -2    8   15     -2.63      0.00
   -2    8   16     -1.50      0.00
   -2    7    7     -4.47      0.00
   -2    7    8     -9.63      0.00
   -2    7    9     -9.11      0.00
   -2    7   12     -0.86      0.00
   -2    7   13      4.91      0.00
   -2    7   14      5.36      0.00
   -2    7   15      3.45      0.00
   -2    7   16      4.57      0.00
   -2    7   17      1.41      0.00
   -2    7   19      0.45      0.00
   -2    6    5     -1.16      0.00
   -2    6    7      8.59      0.00
   -2    6    8      5.10      0.00
   -2    6   11     -3.08      0.00
   -2    6   12     -8.90      0.00
   -2    6   13     -5.43      0.00
   -2    6   14     -5.56      0.00
   -2    6   16      0.95      0.00
   -2    6   17     -0.56      0.00
   -2    6   18      2.58      0.00
   -2    6   19      1.60      0.00
   -2    6   20      2.44      0.00
   -2    6   21      1.41      0.00
   -2    5    3    -14.08      0.00
   -2    5    5    -11.01      0.00
   -2    5    6      2.11      0.00
   -2    5    7     -5.59      0.00
   -2    5    8      2.02      0.00
   -2    5    9      2.52      0.00
   -2    5   11      6.48      0.00
   -2    5   12      4.17      0.00
   -2    5   13      3.27      0.00
   -2    5   14     -2.42      0.00
   -2    5   15     -2.00      0.00
   -2    5   16     -2.69      0.00
   -2    5   17     -4.42      0.00
   -2    5   18     -0.35      0.00
   -2    5   19     -2.95      0.00
   -2    5   21     -1.39      0.00
   -2    4    2    -16.53      0.00
   -2    4    4     11.41      0.00
   -2    4    5     -5.40      0.00
   -2    4    6     15.30      0.00
   -2    4    7     -1.66      0.00
   -2    4    9     -7.80      0.00
   -2    4   11     -2.84      0.00
   -2    4   12      0.79      0.00
   -2    4   13      3.40      0.00
   -2    4   15      5.44      0.00
   -2    4   16      1.61      0.00
   -2    4   17     -0.10      0.00
   -2    4   18      1.65      0.00
   -2    4   19     -1.86      0.00
   -2    4   20      0.84      0.00
   -2    4   21     -2.51      0.00
   -2    3    1     40.31      0.00
   -2    3    3     18.46      0.00
   -2    3    4    -21.08      0.00
   -2    3    5     -7.33      0.00
   -2    3    6     -2.67      0.00
   -2    3    7     -4.90      0.00
   -2    3    8      4.98      0.00
   -2    3   11     -1.71      0.00
   -2    3   12     -1.94      0.00
   -2    3   13     -1.95      0.00
   -2    3   14     -2.42      0.00
   -2    3   15      1.95      0.00
   -2    3   16     -0.77      0.00
   -2    3   17      2.94      0.00
   -2    3   18      0.47      0.00
   -2    3   19      0.39      0.00
   -2    3   20      0.98      0.00
   -2    3   21     -1.63      0.00
    2    2    0      3.65      0.00
   -2    2    1     -7.27      0.00
   -2    2    2    -12.03      0.00
   -2    2    3     35.03      0.00
   -2    2    4    -11.25      0.00
   -2    2    6     -3.70      0.00
   -2    2    7     -5.02      0.00
   -2    2    8     -3.21      0.00
   -2    2   11      0.09      0.00
   -2    2   12      0.53      0.00
   -2    2   13     -1.28      0.00
   -2    2   14     -1.04      0.00
   -2    2   15     -0.64      0.00
   -2    2   16     -3.86      0.00
   -2    2   17      1.19      0.00
   -2    2   18     -1.77      0.00
   -2    2   19      3.39      0.00
   -2    2   20     -0.10      0.00
   -2    2   21      0.36      0.00
   -2    1    1    -38.69      0.00
   -2    1    2      3.04      0.00
   -2    1    3    -11.09      0.00
   -2    1    4    -17.00      0.00
   -2    1    5     11.73      0.00
   -2    1    6     -0.18      0.00
   -2    1   11     -2.85      0.00
   -2    1   12      1.27      0.00
   -2    1   13     -1.07      0.00
   -2    1   14      1.57      0.00
   -2    1   16     -0.44      0.00
   -2    1   17     -1.35      0.00
   -2    1   18     -3.31      0.00
   -2    1   19      0.44      0.00
   -2    1   20     -2.87      0.00
   -2    1   21      2.57      0.00
   -2    0    2     50.83      0.00
   -2    0    4      1.39      0.00
   -2    0    8     -4.35      0.00
   -2    0   12      2.40      0.00
   -2    0   14      3.81      0.00
   -2    0   16      4.00      0.00
   -2    0   18      3.09      0.00
   -2    0   20     -3.48      0.00
   -2    1    7      9.30      0.00
   -2    1    8      7.94      0.00
   -2    1   15     -1.28      0.00
   -2    2    5     15.32      0.00
   -2    3    2    -38.69      0.00
   -2    4    3     -0.01      0.00
   -2    4    8      2.06      0.00
   -2    5    4     20.87      0.00
   -2    5   20      0.20      0.00
   -2    6    6     -1.16      0.00
   -2    6   15     -1.95      0.00
   -2    7    6     -5.47      0.00
   -2    7   11     -0.52      0.00
   -2    7   18      1.56      0.00
   -2    7   20     -0.61      0.00
   -2    7   21     -0.39      0.00
   -2    8    6     -4.25      0.00
   -2    8    7     -6.07      0.00
   -2    8    8      4.36      0.00
   -2    8   12      6.26      0.00
   -2    8   17     -3.48      0.00
   -2    8   18     -3.20      0.00
   -2    8   19     -1.73      0.00
   -2    8   20     -2.04      0.00
   -2    8   21     -0.44      0.00
   -2    9    7      7.11      0.00
   -2    9    8     11.00      0.00
   -2    9   11     -4.60      0.00
   -2    9   12     -5.62      0.00
   -2    9   13     -6.29      0.00
   -2    9   14     -2.67      0.00
   -2    9   15     -2.46      0.00
   -2    9   16     -0.20      0.00
   -2    9   17      0.26      0.00
   -2    9   18      1.30      0.00
   -2    9   19      1.92      0.00
   -2    9   20      1.60      0.00
   -2    9   21      1.41      0.00
   -2   10    7     -6.62      0.00
   -2   10    8    -10.89      0.00
   -2   10   11     -1.18      0.00
   -2   10   12      1.03      0.00
   -2   10   14      2.15      0.00
   -2   10   15      1.96      0.00
   -2   10   17      1.49      0.00
   -2   10   18      1.10      0.00
   -2   10   19     -0.16      0.00
   -2   10   20     -0.28      0.00
   -2   11   11      3.23      0.00
   -2   11   12      2.18      0.00
   -2   11   13      0.03      0.00
   -2   11   14      0.53      0.00
   -2   11   15     -0.75      0.00
   -2   11   16     -1.23      0.00
   -2   11   17     -1.51      0.00
   -2   11   18     -1.76      0.00
   -2   11   19     -1.17      0.00
   -2   11   20     -0.26      0.00
   -2   12   11     -2.17      0.00
   -2   12   12      2.68      0.00
   -2   12   13     -0.54      0.00
   -2   12   14      0.32      0.00
   -2   12   15      0.24      0.00
   -2   12   16     -0.77      0.00
   -2   12   17      0.97      0.00
   -2   12   18     -0.10      0.00
   -2   12   19      0.89      0.00
   -2   12   20      1.71      0.00
   -2   13   11     -3.39      0.00
   -2   13   12      1.24      0.00
   -2   13   13     -0.89      0.00
   -2   13   14     -1.64      0.00
   -2   13   15      0.28      0.00
   -2   13   16     -0.64      0.00
   -2   13   17      0.95      0.00
   -2   13   18      0.42      0.00
   -2   13   19     -0.81      0.00
   -2   13   20      0.15      0.00
   -2   14   11     -2.53      0.00
   -2   14   12     -2.58      0.00
   -2   14   13      0.47      0.00
   -2   14   14     -1.96      0.00
   -2   14   15      0.65      0.00
   -2   14   16      0.42      0.00
   -2   14   17     -0.14      0.00
   -2   14   19     -1.26      0.00
   -2   14   20      0.16      0.00
   -2   15   11      3.49      0.00
   -2   15   12     -0.61      0.00
   -2   15   14      1.19      0.00
   -2   15   15      1.04      0.00
   -2   15   16      0.72      0.00
   -2   15   17     -0.54      0.00
   -2   15   18      0.45      0.00
   -2   15   19      0.06      0.00
   -2   15   20      0.63      0.00
   -2   16   11      3.28      0.00
   -2   16   12     -0.45      0.00
   -2   16   13      0.20      0.00
   -2   16   14     -0.41      0.00
   -2   16   15     -2.23      0.00
   -2   16   18      0.40      0.00
   -2   16   19     -0.20      0.00
   -2   16   20      0.07      0.00
   -2   17   11     -2.07      0.00
   -2   17   13     -2.83      0.00
   -2   17   14     -0.36      0.00
   -2   17   15     -1.06      0.00
   -2   17   16      0.87      0.00
   -2   17   17     -0.33      0.00
   -2   17   20      0.00      0.00
   -2   18   11     -1.19      0.00
   -2   18   12      1.70      0.00
   -2   18   13      1.89      0.00
   -2   18   14      2.26      0.00
   -2   18   16      1.40      0.00
   -2   18   17     -0.16      0.00
   -2   18   18      0.85      0.00
   -2   18   19     -0.90      0.00
   -2   18   20      0.13      0.00
   -2   19   11      1.85      0.00
   -2   19   12      0.82      0.00
   -2   19   13      0.38      0.00
   -2   19   14     -0.82      0.00
   -2   19   15     -1.76      0.00
   -2   19   16     -1.53      0.00
   -2   19   17     -1.26      0.00
   -2   19   18      0.33      0.00
   -2   19   19     -0.29      0.00
   -2   20   11     -0.31      0.00
   -2   20   12     -1.48      0.00
   -2   20   13     -1.54      0.00
   -2   20   14      0.07      0.00
   -2   20   15     -0.11      0.00
   -2   20   16      0.90      0.00
   -2   20   19      0.73      0.00
   -2   21   13     -0.51      0.00
   -2   21   14      0.92      0.00
   -2   21   15      1.00      0.00
   -2   21   16     -0.77      0.00
   -2   21   17     -0.44      0.00
   -2   21   18     -1.55      0.00
   -2   22   12      0.35      0.00
   -2   22   13      1.17      0.00
   -2   22   14     -1.02      0.00
   -2   22   15      0.08      0.00
   -2   22   16     -1.25      0.00
   -2   22   17     -0.12      0.00
   -2   23   12     -0.28      0.00
   -2   23   13      1.58      0.00
   -2   23   15      1.03      0.00
   -2   23   16      1.17      0.00
   -2   24   12     -2.59      0.00
   -2   24   13      0.33      0.00
   -2   24   14      0.19      0.00
   -2   24   15     -0.21      0.00
   -2   24   16      0.63      0.00
   -2   25   13     -0.45      0.00
   -2   25   14     -0.05      0.00
   -2   25   15     -1.59      0.00
   -2   26   14      0.58      0.00
   -2   27   12      1.14      0.00
   -2   27   13     -0.71      0.00
   -2   28   12      0.45      0.00
   -1    7   12     -2.35      0.00
   -1    7   14     -6.73      0.00
   -1    6    7     -8.87      0.00
   -1    6   11      3.44      0.00
   -1    6   12      7.88      0.00
   -1    6   13      2.82      0.00
   -1    6   14      2.67      0.00
   -1    6   15      0.72      0.00
   -1    6   16     -2.14      0.00
   -1    6   17     -2.70      0.00
   -1    6   18     -3.49      0.00
   -1    5    5     11.69      0.00
   -1    5    6      7.08      0.00
   -1    5    7      2.52      0.00
   -1    5   10     -3.18      0.00
   -1    5   11     -5.02      0.00
   -1    5   12     -0.32      0.00
   -1    5   13     -1.34      0.00
   -1    5   14      2.97      0.00
   -1    5   15      2.75      0.00
   -1    5   16      4.17      0.00
   -1    5   17      3.16      0.00
   -1    5   18      0.99      0.00
   -1    5   19      1.08      0.00
   -1    5   20     -0.67      0.00
   -1    4    3     19.79      0.00
   -1    4    4    -32.89      0.00
   -1    4    5     10.15      0.00
   -1    4    7      0.87      0.00
   -1    4   11      2.52      0.00
   -1    4   13     -3.06      0.00
   -1    4   14     -0.75      0.00
   -1    4   15     -2.70      0.00
   -1    4   16     -0.16      0.00
   -1    4   18      0.12      0.00
   -1    4   19      3.05      0.00
   -1    4   20      0.41      0.00
   -1    3    3    -11.33      0.00
   -1    3    4      7.82      0.00
   -1    3    5     17.83      0.00
   -1    3    6    -10.37      0.00
   -1    3   11      1.15      0.00
   -1    3   14      0.28      0.00
   -1    3   15     -2.04      0.00
   -1    3   16     -0.14      0.00
   -1    3   17     -2.67      0.00
   -1    3   19      0.55      0.00
   -1    3   20     -0.75      0.00
   -1    2    1    -12.68      0.00
   -1    2    3    -47.95      0.00
   -1    2    5    -15.68      0.00
   -1    2    7     10.73      0.00
   -1    2   11      1.80      0.00
   -1    2   12     -1.87      0.00
   -1    2   13      0.33      0.00
   -1    2   14      0.56      0.00
   -1    2   15     -0.10      0.00
   -1    2   16      1.55      0.00
   -1    2   17     -2.04      0.00
   -1    2   18      1.13      0.00
   -1    2   19     -2.19      0.00
   -1    2   20     -1.69      0.00
   -1    1    2     22.85      0.00
   -1    1    3      4.67      0.00
   -1    1    4     36.11      0.00
   -1    1    5    -20.22      0.00
   -1    1    6      4.88      0.00
   -1    1    7     -9.64      0.00
   -1    1   10     -1.68      0.00
   -1    1   11      4.02      0.00
   -1    1   12      0.31      0.00
   -1    1   14      0.06      0.00
   -1    1   15      2.37      0.00
   -1    1   16      2.34      0.00
   -1    1   17      0.47      0.00
   -1    1   18      3.71      0.00
   -1    1   19     -0.02      0.00
   -1    1   20      2.14      0.00
   -1    0    2    -71.86      0.00
   -1    0    4      3.74      0.00
   -1    0    6     21.17      0.00
   -1    0   10     -4.18      0.00
   -1    0   12     -4.12      0.00
   -1    0   14     -2.83      0.00
   -1    0   16     -3.45      0.00
   -1    0   18     -0.70      0.00
   -1    0   20      2.24      0.00
   -1    1   13      1.84      0.00
   -1    2    2     45.99      0.00
   -1    2    4     14.85      0.00
   -1    2    6      3.65      0.00
   -1    2   10     -0.13      0.00
   -1    3    7      9.10      0.00
   -1    3   10     -5.61      0.00
   -1    3   12      0.11      0.00
   -1    3   13     -0.02      0.00
   -1    3   18     -2.08      0.00
   -1    4    6    -21.73      0.00
   -1    4   10      2.29      0.00
   -1    4   12     -0.34      0.00
   -1    4   17      0.30      0.00
   -1    6   10      3.12      0.00
   -1    6   19     -2.35      0.00
   -1    6   20     -1.79      0.00
   -1    7    6      0.83      0.00
   -1    7    7      2.85      0.00
   -1    7   10      2.24      0.00
   -1    7   11     -2.03      0.00
   -1    7   13     -5.89      0.00
   -1    7   15     -4.28      0.00
   -1    7   16     -3.35      0.00
   -1    7   17     -0.45      0.00
   -1    7   18     -0.12      0.00
   -1    7   19      1.78      0.00
   -1    7   20      2.20      0.00
   -1    8    7      6.04      0.00
   -1    8   12     -2.60      0.00
   -1    8   13      0.07      0.00
   -1    8   14      1.96      0.00
   -1    8   15      4.44      0.00
   -1    8   17      4.26      0.00
   -1    8   18      1.81      0.00
   -1    8   19      1.80      0.00
   -1    8   20     -0.01      0.00
   -1    9   10      6.89      0.00
   -1    9   11      4.87      0.00
   -1    9   12      8.88      0.00
   -1    9   13      6.29      0.00
   -1    9   14      3.35      0.00
   -1    9   15      1.57      0.00
   -1    9   16     -1.51      0.00
   -1    9   17     -0.72      0.00
   -1    9   18     -3.46      0.00
   -1    9   19     -1.99      0.00
   -1    9   20     -1.52      0.00
   -1   10   10      7.64      0.00
   -1   10   11     -2.68      0.00
   -1   10   12     -2.61      0.00
   -1   10   13     -4.31      0.00
   -1   10   14     -6.42      0.00
   -1   10   15     -2.37      0.00
   -1   10   16     -3.95      0.00
   -1   10   17     -0.64      0.00
   -1   10   18     -0.43      0.00
   -1   10   19      0.50      0.00
   -1   10   20      1.71      0.00
   -1   11   10     -6.64      0.00
   -1   11   11     -4.56      0.00
   -1   11   12     -5.35      0.00
   -1   11   13      2.14      0.00
   -1   11   14     -1.88      0.00
   -1   11   15      2.29      0.00
   -1   11   16      1.78      0.00
   -1   11   17      1.72      0.00
   -1   11   18      2.76      0.00
   -1   11   19      0.02      0.00
   -1   12   11      7.71      0.00
   -1   12   12     -0.55      0.00
   -1   12   13      5.21      0.00
   -1   12   14      1.11      0.00
   -1   12   15      1.13      0.00
   -1   12   16      2.26      0.00
   -1   12   17     -1.28      0.00
   -1   12   18     -0.28      0.00
   -1   12   19     -1.33      0.00
   -1   13   10     -2.04      0.00
   -1   13   11      2.68      0.00
   -1   13   12     -0.44      0.00
   -1   13   13     -0.36      0.00
   -1   13   14      2.05      0.00
   -1   13   16     -0.31      0.00
   -1   13   17     -1.56      0.00
   -1   13   18     -0.76      0.00
   -1   13   19      0.43      0.00
   -1   14   12      2.56      0.00
   -1   14   13     -4.79      0.00
   -1   14   14      0.94      0.00
   -1   14   15     -3.26      0.00
   -1   14   16     -0.38      0.00
   -1   14   17      0.94      0.00
   -1   14   18      1.01      0.00
   -1   14   19      0.76      0.00
   -1   15   11     -4.63      0.00
   -1   15   12      2.06      0.00
   -1   15   13     -2.48      0.00
   -1   15   14      1.31      0.00
   -1   15   15      0.96      0.00
   -1   15   16      0.57      0.00
   -1   15   17      1.11      0.00
   -1   15   18     -0.23      0.00
   -1   15   19     -1.03      0.00
   -1   16   11     -1.11      0.00
   -1   16   12      0.76      0.00
   -1   16   13      2.27      0.00
   -1   16   14     -0.10      0.00
   -1   16   15      2.21      0.00
   -1   16   18     -0.76      0.00
   -1   16   19      0.50      0.00
   -1   17   11      2.10      0.00
   -1   17   12     -0.62      0.00
   -1   17   13      1.91      0.00
   -1   17   14     -1.01      0.00
   -1   17   15      0.02      0.00
   -1   17   16     -1.66      0.00
   -1   17   17     -0.07      0.00
   -1   17   18     -0.22      0.00
   -1   17   19      1.10      0.00
   -1   18   13     -2.31      0.00
   -1   18   14     -1.30      0.00
   -1   18   15     -1.43      0.00
   -1   18   16     -0.16      0.00
   -1   18   17      0.18      0.00
   -1   18   18      0.02      0.00
   -1   18   19      0.44      0.00
   -1   19   12      0.32      0.00
   -1   19   13      0.68      0.00
   -1   19   15      2.18      0.00
   -1   19   16      1.71      0.00
   -1   19   17      0.65      0.00
   -1   19   18      0.65      0.00
   -1   20   12      0.73      0.00
   -1   20   13      2.55      0.00
   -1   20   14     -1.19      0.00
   -1   20   15     -0.08      0.00
   -1   20   18     -0.84      0.00
   -1   21   12     -3.00      0.00
   -1   21   13     -0.49      0.00
   -1   21   15     -0.40      0.00
   -1   21   16     -0.01      0.00
   -1   21   18      0.57      0.00
   -1   22   12      0.47      0.00
   -1   22   13     -1.50      0.00
   -1   22   14      2.14      0.00
   -1   22   15      0.05      0.00
   -1   22   16      1.09      0.00
   -1   22   17      1.11      0.00
   -1   23   13     -2.80      0.00
   -1   23   14      1.38      0.00
   -1   23   15     -1.00      0.00
   -1   23   16     -1.29      0.00
   -1   24   13     -0.08      0.00
   -1   24   14      0.33      0.00
   -1   24   15      0.81      0.00
   -1   24   16     -0.14      0.00
   -1   25   13      0.22      0.00
   -1   25   14     -0.90      0.00
   -1   25   15      1.61      0.00
   -1   26   14     -1.32      0.00
   -1   27   13      0.80      0.00
    0    5    9      2.48      0.00
    0    5   10     -0.56      0.00
    0    5   11      3.34      0.00
    0    5   12      0.50      0.00
    0    5   13      0.89      0.00
    0    5   15     -2.30      0.00
    0    5   16      0.10      0.00
    0    5   17     -2.34      0.00
    0    4    6     14.30      0.00
    0    4    9      0.20      0.00
    0    4   10     -5.75      0.00
    0    4   11     -0.88      0.00
    0    4   12     -1.71      0.00
    0    4   13      1.87      0.00
    0    4   16     -0.92      0.00
    0    4   18     -0.21      0.00
    0    4   19     -2.34      0.00
    0    3    4     10.73      0.00
    0    3    5    -29.86      0.00
    0    3    6     16.72      0.00
    0    3    9      1.82      0.00
    0    3   10      3.89      0.00
    0    3   12      0.19      0.00
    0    3   13      0.39      0.00
    0    3   14     -1.81      0.00
    0    3   15      2.12      0.00
    0    3   16     -0.51      0.00
    0    3   17     -0.08      0.00
    0    3   18      0.32      0.00
    0    3   19     -2.03      0.00
    0    2    4     -0.04      0.00
    0    2    5     14.98      0.00
    0    2    6      9.22      0.00
    0    2    9    -10.27      0.00
    0    2   10      2.41      0.00
    0    2   11     -2.10      0.00
    0    2   12      2.60      0.00
    0    2   13      0.59      0.00
    0    2   15      2.07      0.00
    0    2   16      0.61      0.00
    0    2   17      3.18      0.00
    0    2   18      0.85      0.00
    0    2   19      1.13      0.00
    0    1    4    -57.16      0.00
    0    1    5     24.89      0.00
    0    1    6     -5.92      0.00
    0    1    9     -3.29      0.00
    0    1   10      2.39      0.00
    0    1   11     -3.14      0.00
    0    1   12      0.80      0.00
    0    1   14     -0.65      0.00
    0    1   15     -0.75      0.00
    0    1   16     -2.62      0.00
    0    1   17      0.00      0.00
    0    1   18     -3.25      0.00
    0    1   19      2.37      0.00
    0    0    4    -28.68      0.00
    0    0    6    -36.51      0.00
    0    0   10      2.92      0.00
    0    0   14      1.50      0.00
    0    0   18     -3.21      0.00
    0    1   13     -2.90      0.00
    0    2    3     65.41      0.00
    0    2    8      4.17      0.00
    0    3    8     13.85      0.00
    0    3   11      1.05      0.00
    0    4    5    -12.16      0.00
    0    4    8     -3.06      0.00
    0    4   14     -1.55      0.00
    0    4   15      0.37      0.00
    0    4   17     -1.29      0.00
    0    5    6    -17.84      0.00
    0    5   14     -2.13      0.00
    0    5   18      0.25      0.00
    0    5   19     -0.38      0.00
    0    6    9      1.07      0.00
    0    6   12     -3.37      0.00
    0    6   13     -0.74      0.00
    0    6   14      0.50      0.00
    0    6   15      0.00      0.00
    0    6   17      1.92      0.00
    0    6   18      3.77      0.00
    0    7    9     -6.97      0.00
    0    7   11      0.72      0.00
    0    7   12      3.25      0.00
    0    7   13      5.29      0.00
    0    7   14      3.27      0.00
    0    7   15      1.85      0.00
    0    7   16      1.52      0.00
    0    7   17     -1.04      0.00
    0    7   18     -1.82      0.00
    0    8   10      1.89      0.00
    0    8   12     -3.43      0.00
    0    8   13     -1.38      0.00
    0    8   14     -5.41      0.00
    0    8   15     -4.85      0.00
    0    8   16     -4.88      0.00
    0    8   17     -3.56      0.00
    0    8   18     -1.99      0.00
    0    9    9      4.09      0.00
    0    9   11     -0.92      0.00
    0    9   12     -7.00      0.00
    0    9   13     -0.69      0.00
    0    9   14     -0.38      0.00
    0    9   15      0.32      0.00
    0    9   16      4.25      0.00
    0    9   17      3.45      0.00
    0    9   18      4.02      0.00
    0   10    9      5.20      0.00
    0   10   10     -2.42      0.00
    0   10   11      5.24      0.00
    0   10   12      5.47      0.00
    0   10   13      4.37      0.00
    0   10   14      7.86      0.00
    0   10   15      1.86      0.00
    0   10   17      0.37      0.00
    0   10   18     -1.52      0.00
    0   11   10      7.21      0.00
    0   11   11     -2.18      0.00
    0   11   12      3.66      0.00
    0   11   13     -5.89      0.00
    0   11   14     -0.94      0.00
    0   11   15     -5.60      0.00
    0   11   16     -4.78      0.00
    0   11   17     -2.31      0.00
    0   11   18     -3.22      0.00
    0   12   10      0.49      0.00
    0   12   11     -9.24      0.00
    0   12   12     -0.92      0.00
    0   12   13     -4.58      0.00
    0   12   14     -1.78      0.00
    0   12   15      0.74      0.00
    0   12   16     -1.22      0.00
    0   12   17      3.16      0.00
    0   12   18      2.52      0.00
    0   13   10      2.92      0.00
    0   13   11      1.18      0.00
    0   13   12      0.62      0.00
    0   13   13      5.61      0.00
    0   13   14     -0.03      0.00
    0   13   15      5.67      0.00
    0   13   16      0.86      0.00
    0   13   17      1.59      0.00
    0   13   18      0.33      0.00
    0   14   11      4.53      0.00
    0   14   12     -2.59      0.00
    0   14   13      4.45      0.00
    0   14   14     -2.16      0.00
    0   14   15      1.44      0.00
    0   14   16     -1.33      0.00
    0   14   17     -2.45      0.00
    0   15   11      0.94      0.00
    0   15   13     -1.32      0.00
    0   15   14     -1.33      0.00
    0   15   15     -3.49      0.00
    0   15   16     -0.48      0.00
    0   15   17     -1.61      0.00
    0   15   18      1.52      0.00
    0   16   12      0.15      0.00
    0   16   13     -2.61      0.00
    0   16   14      2.32      0.00
    0   16   15     -0.95      0.00
    0   16   16      2.63      0.00
    0   16   17      0.43      0.00
    0   16   18      1.35      0.00
    0   17   12      1.09      0.00
    0   17   14      1.47      0.00
    0   17   15      1.22      0.00
    0   17   16      0.72      0.00
    0   17   17     -0.10      0.00
    0   17   18      0.08      0.00
    0   18   12     -0.80      0.00
    0   18   13      1.51      0.00
    0   18   14     -1.03      0.00
    0   18   15      0.43      0.00
    0   18   17     -1.61      0.00
    0   18   18     -0.36      0.00
    0   19   13     -2.33      0.00
    0   19   14     -0.64      0.00
    0   19   15     -2.28      0.00
    0   19   16     -0.23      0.00
    0   19   17     -0.75      0.00
    0   19   18      0.87      0.00
    0   20   13     -1.97      0.00
    0   20   14      2.50      0.00
    0   20   15      0.83      0.00
    0   20   16      2.93      0.00
    0   20   17      1.38      0.00
    0   20   18      1.54      0.00
    0   21   13      1.55      0.00
    0   21   14     -0.14      0.00
    0   21   15      1.00      0.00
    0   21   16     -1.55      0.00
    0   21   17     -2.03      0.00
    0   21   18     -1.49      0.00
    0   22   13      1.19      0.00
    0   22   14     -3.95      0.00
    0   22   15      0.86      0.00
    0   22   16     -1.21      0.00
    0   22   17     -0.33      0.00
    0   23   13      1.32      0.00
    0   23   14     -0.58      0.00
    0   23   15      1.04      0.00
    0   23   16      1.48      0.00
    0   23   17      1.37      0.00
    0   24   13     -0.74      0.00
    0   24   14      0.66      0.00
    0   24   15     -1.60      0.00
    0   24   16      0.28      0.00
    0   25   13     -0.76      0.00
    0   25   14      1.21      0.00
    0   25   15     -0.64      0.00
    0   26   13      0.21      0.00
    0   26   14      0.30      0.00
    1    4   10      7.29      0.00
    1    4   12      1.85      0.00
    1    4   14      0.77      0.00
    1    3    9     -5.71      0.00
    1    3   10     -0.61      0.00
    1    3   11     -2.81      0.00
    1    3   12      1.88      0.00
    1    3   13     -0.49      0.00
    1    3   15     -1.38      0.00
    1    3   16      2.44      0.00
    1    3   17      0.39      0.00
    1    2    5     -6.24      0.00
    1    2    7     19.18      0.00
    1    2    8     -5.42      0.00
    1    2    9     10.85      0.00
    1    2   10     -2.54      0.00
    1    2   11      0.66      0.00
    1    2   12     -0.42      0.00
    1    2   13      0.17      0.00
    1    2   14     -0.54      0.00
    1    2   15     -1.60      0.00
    1    2   16      0.37      0.00
    1    2   17     -1.70      0.00
    1    2   18     -1.56      0.00
    1    1    7     -9.74      0.00
    1    1    8    -15.24      0.00
    1    1    9      4.79      0.00
    1    1   10     -5.22      0.00
    1    1   11      4.21      0.00
    1    1   13      2.86      0.00
    1    1   14     -1.26      0.00
    1    1   15      1.35      0.00
    1    1   16      0.11      0.00
    1    0    8      7.27      0.00
    1    0   10     -6.14      0.00
    1    0   12     -3.76      0.00
    1    0   14     -4.05      0.00
    1    0   16     -0.24      0.00
    1    1    5    -29.65      0.00
    1    1   12     -1.89      0.00
    1    1   17     -0.01      0.00
    1    2    4    -29.71      0.00
    1    3    5     39.11      0.00
    1    3    8     -6.08      0.00
    1    3   14      2.37      0.00
    1    4    7     -9.53      0.00
    1    4    8      9.46      0.00
    1    4    9     -0.40      0.00
    1    4   11      0.12      0.00
    1    4   15     -1.22      0.00
    1    4   16      1.23      0.00
    1    4   17      1.06      0.00
    1    5    7     -3.26      0.00
    1    5    8      6.38      0.00
    1    5    9     -0.66      0.00
    1    5   10     -4.02      0.00
    1    5   11     -1.93      0.00
    1    5   12     -2.39      0.00
    1    5   13     -1.18      0.00
    1    5   14      0.54      0.00
    1    5   15     -0.20      0.00
    1    5   16     -1.67      0.00
    1    5   17      0.32      0.00
    1    6    7     -4.58      0.00
    1    6    8    -12.42      0.00
    1    6    9      2.65      0.00
    1    6   10     -4.70      0.00
    1    6   11      2.90      0.00
    1    6   12      2.30      0.00
    1    6   13      0.59      0.00
    1    6   14      1.61      0.00
    1    6   15     -1.96      0.00
    1    6   16     -1.64      0.00
    1    6   17      0.19      0.00
    1    7    8     -3.26      0.00
    1    7    9      7.55      0.00
    1    7   10      3.20      0.00
    1    7   11     -1.19      0.00
    1    7   12      1.05      0.00
    1    7   13     -4.78      0.00
    1    7   14      0.78      0.00
    1    7   15     -1.41      0.00
    1    7   16      1.82      0.00
    1    7   17      2.21      0.00
    1    8    9     -6.67      0.00
    1    8   10      3.34      0.00
    1    8   11     -8.17      0.00
    1    8   12      3.63      0.00
    1    8   13      0.41      0.00
    1    8   14      4.41      0.00
    1    8   16      0.99      0.00
    1    8   17      1.78      0.00
    1    9    9     -7.23      0.00
    1    9   11     -0.04      0.00
    1    9   12      3.16      0.00
    1    9   13      0.68      0.00
    1    9   14     -4.03      0.00
    1    9   15     -0.68      0.00
    1    9   16     -6.50      0.00
    1    9   17     -2.24      0.00
    1   10   10     -1.87      0.00
    1   10   12     -8.38      0.00
    1   10   13      0.30      0.00
    1   10   14     -5.70      0.00
    1   10   15      1.74      0.00
    1   10   16     -1.24      0.00
    1   10   17      1.80      0.00
    1   11   10     -6.37      0.00
    1   11   11      6.01      0.00
    1   11   12     -1.72      0.00
    1   11   13      7.77      0.00
    1   11   14      3.11      0.00
    1   11   15      4.87      0.00
    1   11   16      5.34      0.00
    1   11   17      0.69      0.00
    1   12   11      5.69      0.00
    1   12   12      1.15      0.00
    1   12   14      0.98      0.00
    1   12   16     -0.64      0.00
    1   12   17     -5.66      0.00
    1   13   11     -6.86      0.00
    1   13   12     -1.17      0.00
    1   13   13     -8.11      0.00
    1   13   14      0.56      0.00
    1   13   15     -5.65      0.00
    1   13   16      0.08      0.00
    1   13   17     -0.12      0.00
    1   14   11     -0.96      0.00
    1   14   12      3.67      0.00
    1   14   13      0.17      0.00
    1   14   14      4.36      0.00
    1   14   15      3.50      0.00
    1   14   16      2.45      0.00
    1   14   17      4.46      0.00
    1   15   12      1.15      0.00
    1   15   13      2.87      0.00
    1   15   14     -1.13      0.00
    1   15   15      2.62      0.00
    1   15   16     -2.51      0.00
    1   15   17     -0.53      0.00
    1   16   12     -2.24      0.00
    1   16   13     -1.30      0.00
    1   16   14     -3.31      0.00
    1   16   15     -1.19      0.00
    1   16   16     -2.54      0.00
    1   16   17     -1.94      0.00
    1   17   12      0.95      0.00
    1   17   13     -1.97      0.00
    1   17   14      1.44      0.00
    1   17   15     -0.27      0.00
    1   17   16      2.37      0.00
    1   17   17      1.09      0.00
    1   18   13      0.06      0.00
    1   18   15      0.74      0.00
    1   18   16      0.84      0.00
    1   18   17      0.57      0.00
    1   19   13      2.38      0.00
    1   19   14     -1.67      0.00
    1   19   15      1.24      0.00
    1   19   16     -1.14      0.00
    1   19   17     -0.50      0.00
    1   20   13     -0.47      0.00
    1   20   14     -2.13      0.00
    1   20   15     -0.84      0.00
    1   20   16     -1.26      0.00
    1   20   17     -0.71      0.00
    1   21   13     -1.03      0.00
    1   21   14      1.36      0.00
    1   21   16      2.17      0.00
    1   21   17      2.48      0.00
    1   22   14      2.03      0.00
    1   22   15      0.51      0.00
    1   22   16      0.37      0.00
    1   22   17     -0.62      0.00
    1   23   14     -2.13      0.00
    1   23   15     -0.77      0.00
    1   23   16     -1.74      0.00
    1   24   14     -0.92      0.00
    1   24   15      1.24      0.00
    1   25   14      0.15      0.00
    1   25   15     -0.42      0.00
    1   26   14     -0.51      0.00
    2    2   10     -3.22      0.00
    2    2   11      2.08      0.00
    2    2   12     -2.56      0.00
    2    2   13      3.43      0.00
    2    2   14     -2.24      0.00
    2    2   15      3.07      0.00
    2    1    7      4.38      0.00
    2    1    8     22.75      0.00
    2    1    9     -6.07      0.00
    2    1   10      4.95      0.00
    2    1   12     -2.09      0.00
    2    1   13     -1.18      0.00
    2    1   14     -2.27      0.00
    2    1   15     -1.05      0.00
    2    1   16     -1.53      0.00
    2    0    8      3.38      0.00
    2    0   10     11.33      0.00
    2    0   14      3.78      0.00
    2    0   16      1.14      0.00
    2    1   11     -5.18      0.00
    2    2    6     18.67      0.00
    2    2    9     -8.13      0.00
    2    2   16     -1.94      0.00
    2    3    6     -5.48      0.00
    2    3    7     -3.52      0.00
    2    3   10     -1.93      0.00
    2    3   11      4.27      0.00
    2    3   12     -2.76      0.00
    2    3   13      1.91      0.00
    2    3   14     -1.76      0.00
    2    3   15      0.17      0.00
    2    3   16     -2.63      0.00
    2    4    8     -7.78      0.00
    2    4    9      1.43      0.00
    2    4   10     -4.43      0.00
    2    4   11     -2.47      0.00
    2    4   12      0.61      0.00
    2    4   13      0.16      0.00
    2    4   14      1.52      0.00
    2    4   15      0.61      0.00
    2    5    7     -0.15      0.00
    2    5    9     -2.57      0.00
    2    5   10      8.83      0.00
    2    5   11     -0.46      0.00
    2    5   12      2.81      0.00
    2    5   13     -0.17      0.00
    2    5   14      0.12      0.00
    2    5   15     -0.83      0.00
    2    5   16     -0.05      0.00
    2    6    9     -3.99      0.00
    2    6   10      2.23      0.00
    2    6   11     -3.14      0.00
    2    6   12     -4.06      0.00
    2    6   13      0.20      0.00
    2    6   14     -2.61      0.00
    2    6   15      0.79      0.00
    2    6   16     -0.84      0.00
    2    7    9     -3.49      0.00
    2    7   10     -6.65      0.00
    2    7   11      5.46      0.00
    2    7   12     -3.34      0.00
    2    7   13      4.80      0.00
    2    7   14      0.65      0.00
    2    7   15      1.45      0.00
    2    7   16     -0.65      0.00
    2    8    9     10.72      0.00
    2    8   10     -4.39      0.00
    2    8   11      8.62      0.00
    2    8   12     -2.73      0.00
    2    8   13     -0.44      0.00
    2    8   14     -0.40      0.00
    2    8   15     -3.65      0.00
    2    8   16      1.63      0.00
    2    9   10     -3.88      0.00
    2    9   11     -1.61      0.00
    2    9   12     -0.38      0.00
    2    9   13     -3.91      0.00
    2    9   14      5.13      0.00
    2    9   15     -0.81      0.00
    2    9   16      4.83      0.00
    2   10   10      3.34      0.00
    2   10   11     -3.48      0.00
    2   10   13     -2.71      0.00
    2   10   14      3.60      0.00
    2   10   15     -2.34      0.00
    2   10   16     -2.40      0.00
    2   11   11     -4.16      0.00
    2   11   12      0.52      0.00
    2   11   13     -4.55      0.00
    2   11   14     -3.41      0.00
    2   11   15      0.18      0.00
    2   11   16     -4.47      0.00
    2   12   12     -1.80      0.00
    2   12   13      4.86      0.00
    2   12   14     -0.47      0.00
    2   12   15      7.69      0.00
    2   12   16      0.48      0.00
    2   13   12      0.43      0.00
    2   13   13      4.36      0.00
    2   13   14     -2.83      0.00
    2   13   15      1.47      0.00
    2   13   16     -2.58      0.00
    2   14   12     -3.18      0.00
    2   14   13     -3.78      0.00
    2   14   14     -2.90      0.00
    2   14   15     -3.60      0.00
    2   14   16     -0.48      0.00
    2   15   12      1.26      0.00
    2   15   13     -0.23      0.00
    2   15   14      2.89      0.00
    2   15   15      0.90      0.00
    2   15   16      4.78      0.00
    2   16   13      2.81      0.00
    2   16   14      0.98      0.00
    2   16   15      0.39      0.00
    2   16   16      0.54      0.00
    2   17   13     -0.15      0.00
    2   17   14     -2.52      0.00
    2   17   15     -1.67      0.00
    2   17   16     -1.31      0.00
    2   18   13     -1.81      0.00
    2   18   14      0.61      0.00
    2   18   15     -0.69      0.00
    2   18   16      1.22      0.00
    2   19   13     -0.54      0.00
    2   19   14      1.49      0.00
    2   19   15     -0.03      0.00
    2   20   14      0.16      0.00
    2   20   15      0.59      0.00
    2   20   16     -0.06      0.00
    2   21   14     -2.11      0.00
    2   21   16     -1.24      0.00
    2   22   14     -0.05      0.00
    2   22   15     -0.01      0.00
    2   22   16      0.81      0.00
    2   23   14      1.23      0.00
    2   23   15      0.72      0.00
    2   23   16      0.87      0.00
    2   24   14     -0.90      0.00
    2   24   15     -1.31      0.00
    2   25   14     -0.19      0.00
    2   25   15     -0.86      0.00
    2   26   14      1.69      0.00
    3    0   10    -14.11      0.00
    3    0   12     -6.45      0.00
    3    0   14     -0.91      0.00
    3    1    9      6.50      0.00
    3    1   10     -0.89      0.00
    3    1   11      4.40      0.00
    3    1   13      2.26      0.00
    3    1   14      4.86      0.00
    3    1   15     -0.42      0.00
    3    2    9      6.44      0.00
    3    2   10      7.86      0.00
    3    2   11     -1.28      0.00
    3    2   12      0.50      0.00
    3    2   13     -3.64      0.00
    3    2   14      0.38      0.00
    3    3    7     -6.40      0.00
    3    3    9    -11.73      0.00
    3    3   10     -1.92      0.00
    3    3   11     -3.84      0.00
    3    3   12     -2.76      0.00
    3    3   13     -0.18      0.00
    3    3   14      0.15      0.00
    3    3   15     -0.08      0.00
    3    4    7    -15.37      0.00
    3    4    8     -1.59      0.00
    3    4    9      1.17      0.00
    3    4   11      6.12      0.00
    3    4   13      1.48      0.00
    3    4   14      0.72      0.00
    3    4   15     -0.21      0.00
    3    5    8     -2.98      0.00
    3    5    9      7.19      0.00
    3    5   11      0.32      0.00
    3    5   12     -1.07      0.00
    3    5   13     -2.02      0.00
    3    5   15     -1.03      0.00
    3    6    8     -8.46      0.00
    3    6    9      1.39      0.00
    3    6   10      2.63      0.00
    3    6   11     -0.41      0.00
    3    6   12      7.11      0.00
    3    6   14      3.23      0.00
    3    6   15     -2.04      0.00
    3    7    9     -1.38      0.00
    3    7   10      8.41      0.00
    3    7   11     -8.67      0.00
    3    7   12      3.07      0.00
    3    7   13     -6.15      0.00
    3    7   14     -0.15      0.00
    3    7   15      0.01      0.00
    3    8   10      1.09      0.00
    3    8   11     -5.49      0.00
    3    8   12      2.70      0.00
    3    8   13      2.22      0.00
    3    8   14     -0.80      0.00
    3    8   15      5.49      0.00
    3    9   10      2.88      0.00
    3    9   11      5.89      0.00
    3    9   13      4.26      0.00
    3    9   14     -4.90      0.00
    3    9   15      2.60      0.00
    3   10   11      2.95      0.00
    3   10   12     -6.28      0.00
    3   10   13      1.77      0.00
    3   10   14     -3.26      0.00
    3   10   15      0.91      0.00
    3   11   11      1.89      0.00
    3   11   12      1.05      0.00
    3   11   13      1.41      0.00
    3   11   14      2.34      0.00
    3   11   15     -0.75      0.00
    3   12   12      1.29      0.00
    3   12   13     -2.96      0.00
    3   12   14     -0.28      0.00
    3   12   15     -4.15      0.00
    3   13   12     -0.96      0.00
    3   13   13     -0.45      0.00
    3   13   14      1.09      0.00
    3   13   15      1.32      0.00
    3   14   12      1.67      0.00
    3   14   13      3.44      0.00
    3   14   14      1.13      0.00
    3   14   15      0.75      0.00
    3   15   13     -3.15      0.00
    3   15   14     -2.29      0.00
    3   15   15     -2.51      0.00
    3   16   13     -1.76      0.00
    3   16   14      1.68      0.00
    3   17   13      1.37      0.00
    3   17   14      1.33      0.00
    3   17   15      0.65      0.00
    3   18   13      1.06      0.00
    3   18   14     -1.64      0.00
    3   19   14     -0.97      0.00
    3   19   15      0.38      0.00
    3   20   14      0.11      0.00
    3   20   15      0.48      0.00
    3   21   14     -0.08      0.00
    3   21   15      0.15      0.00
    3   22   14      1.01      0.00
    3   22   15     -1.37      0.00
    3   24   15      1.25      0.00
    4    2   13      3.22      0.00
    4    3   12      3.03      0.00
    4    4    8      3.56      0.00
    4    4    9     -5.87      0.00
    4    4   11     -6.68      0.00
    4    4   12     -1.25      0.00
    4    5    8     -0.61      0.00
    4    5    9     -7.86      0.00
    4    5   10      1.78      0.00
    4    5   11      0.36      0.00
    4    5   12      1.38      0.00
    4    5   13      3.81      0.00
    4    6    9      1.78      0.00
    4    6   10     -2.10      0.00
    4    6   11      3.09      0.00
    4    6   12     -4.49      0.00
    4    6   14     -2.69      0.00
    4    7   10     -4.53      0.00
    4    7   11      4.48      0.00
    4    7   12     -0.65      0.00
    4    7   13      2.80      0.00
    4    8   10      1.54      0.00
    4    8   11      1.16      0.00
    4    8   12      0.90      0.00
    4    8   13     -4.12      0.00
    4    8   14      0.59      0.00
    4    9   11     -6.78      0.00
    4    9   12      1.70      0.00
    4    9   13     -2.88      0.00
    4    9   14      3.31      0.00
    4   10   11      0.67      0.00
    4   10   12      4.39      0.00
    4   10   13      1.36      0.00
    4   10   14      0.64      0.00
    4   11   11      1.55      0.00
    4   11   12     -2.53      0.00
    4   11   13     -0.56      0.00
    4   11   14     -3.00      0.00
    4   12   12     -0.49      0.00
    4   12   13      1.52      0.00
    4   12   14     -0.17      0.00
    4   13   12      1.39      0.00
    4   13   13      0.39      0.00
    4   13   14     -0.37      0.00
    4   14   13     -0.31      0.00
    4   14   14     -1.60      0.00
    4   15   13      2.12      0.00
    4   15   14      0.58      0.00
    4   16   13      1.07      0.00
    4   16   14     -0.63      0.00
    4   17   14      0.21      0.00
    4   19   14      0.98      0.00
    4   20   14      0.27      0.00
    4   21   14     -0.02      0.00
    5    5    9      1.47      0.00
    5    5   10     -0.27      0.00
    5    5   11     -4.77      0.00
    5    6    9     -6.09      0.00
    5    6   10      1.60      0.00
    5    6   11     -3.49      0.00
    5    7   11     -1.91      0.00
    5    7   12      0.81      0.00
    5    8   10      0.41      0.00
    5    8   11      1.07      0.00
    5    8   12     -0.55      0.00
    5    9   11      1.60      0.00
    5    9   12     -1.06      0.00
    5    9   13      1.81      0.00
    5   10   11     -2.06      0.00
    5   10   12     -2.26      0.00
    5   10   13     -0.24      0.00
    5   11   12     -0.28      0.00
    5   11   13      2.69      0.00
    5   12   13      0.31      0.00
    5   13   13     -0.67      0.00
    5   15   13     -1.11      0.00
    5   16   13     -1.08      0.00
    6    6    9      2.69      0.00
    6    6   10      1.19      0.00
    6    7   10      0.17      0.00
    6    7   11     -0.16      0.00
    6    9   11      0.18      0.00
    6   10   11      3.11      0.00
    6   11   12     -1.27      0.00
    6   12   12      1.10      0.00
    7    7   10      1.28      0.00
   19    3    3     -0.46      0.00
   19    3    2      0.05      0.00
   19    3    1     -0.59      0.00
   19    3    0      1.41      0.00
   19    4    3     -0.18      0.00
   19    4    2     -0.63      0.00
   19    4    1     -0.95      0.00
   19    4    0     -0.11      0.00
   19    5    2      0.96      0.00
   19    5    1      0.38      0.00
   19    5    0      0.25      0.00
   19    6    2      0.07      0.00
   19    6    1     -0.10      0.00
   19    7    1     -0.32      0.00
   19    7    0     -0.07      0.00
   19    8    0     -0.87      0.00
   18    1    6     -0.19      0.00
   18    1    4      1.85      0.00
   18    1    3      1.05      0.00
   18    1    2      0.58      0.00
   18    1    1      1.12      0.00
   18    2    7      1.56      0.00
   18    2    5     -1.24      0.00
   18    2    4     -1.39      0.00
   18    2    3     -1.90      0.00
   18    2    2     -0.43      0.00
   18    2    1     -0.08      0.00
   18    3    6      0.01      0.00
   18    3    4      0.76      0.00
   18    3    3      0.44      0.00
   18    3    2     -0.19      0.00
   18    3    1     -0.93      0.00
   18    4    6     -0.53      0.00
   18    4    5      0.06      0.00
   18    4    4      0.31      0.00
   18    4    3      1.08      0.00
   18    4    2      1.63      0.00
   18    4    1      1.36      0.00
   18    5    6      0.45      0.00
   18    5    5     -1.07      0.00
   18    5    4     -0.23      0.00
   18    5    3     -1.77      0.00
   18    5    2     -0.70      0.00
   18    5    1     -1.03      0.00
   18    6    6      0.61      0.00
   18    6    5     -0.36      0.00
   18    6    4      0.78      0.00
   18    6    3      0.04      0.00
   18    6    2      0.83      0.00
   18    6    1     -0.65      0.00
   18    7    5     -0.40      0.00
   18    7    4     -0.58      0.00
   18    7    3     -0.19      0.00
   18    7    2     -0.07      0.00
   18    7    1      0.39      0.00
   18    8    5      0.96      0.00
   18    8    4      0.17      0.00
   18    8    3      0.68      0.00
   18    8    2     -0.34      0.00
   18    8    1     -0.68      0.00
   18    9    4     -0.01      0.00
   18    9    2      0.13      0.00
   18    9    1     -0.61      0.00
   18    9    0      1.35      0.00
   18   10    4     -0.92      0.00
   18   10    3      0.02      0.00
   18   10    2     -0.51      0.00
   18   10    1     -0.24      0.00
   18   11    3      0.37      0.00
   18   11    2      0.12      0.00
   18   11    1      1.60      0.00
   18   12    2     -0.81      0.00
   18   12    1     -0.59      0.00
   17    1    9      0.27      0.00
   17    1    8      0.89      0.00
   17    1    6     -1.02      0.00
   17    1    5      1.45      0.00
   17    1    4     -2.41      0.00
   17    1    3     -1.33      0.00
   17    1    2     -0.99      0.00
   17    0    8     -2.24      0.00
   17    0    6     -4.00      0.00
   17    0    4     -0.75      0.00
   17    1    7      2.37      0.00
   17    2    9     -1.74      0.00
   17    2    7     -0.55      0.00
   17    2    6      1.18      0.00
   17    2    5      2.18      0.00
   17    2    4      0.78      0.00
   17    2    3      2.18      0.00
   17    2    2      0.09      0.00
   17    3    9      0.72      0.00
   17    3    8      0.90      0.00
   17    3    7     -2.07      0.00
   17    3    5     -1.98      0.00
   17    3    4     -0.18      0.00
   17    3    3      0.21      0.00
   17    3    2      1.15      0.00
   17    4    9      0.34      0.00
   17    4    8      0.63      0.00
   17    4    7      0.24      0.00
   17    4    6      1.54      0.00
   17    4    5     -1.28      0.00
   17    4    4      0.67      0.00
   17    4    2     -0.28      0.00
   17    5    9     -0.10      0.00
   17    5    8     -0.74      0.00
   17    5    7      0.02      0.00
   17    5    6     -0.38      0.00
   17    5    5     -0.55      0.00
   17    5    4      0.33      0.00
   17    5    3     -0.32      0.00
   17    5    2      1.11      0.00
   17    6    8     -0.61      0.00
   17    6    7      1.29      0.00
   17    6    6      0.10      0.00
   17    6    5      1.33      0.00
   17    6    4     -0.93      0.00
   17    6    2     -0.65      0.00
   17    7    7     -0.47      0.00
   17    7    6     -0.90      0.00
   17    7    5      1.35      0.00
   17    7    4     -0.45      0.00
   17    7    3      1.57      0.00
   17    7    2     -1.44      0.00
   17    8    8      0.89      0.00
   17    8    6     -0.43      0.00
   17    8    5     -0.85      0.00
   17    8    4     -0.49      0.00
   17    8    3      0.70      0.00
   17    8    2      0.44      0.00
   17    9    7     -0.11      0.00
   17    9    6      1.11      0.00
   17    9    5     -0.27      0.00
   17    9    4     -0.20      0.00
   17    9    3     -1.23      0.00
   17    9    2      0.46      0.00
   17   10    7     -0.18      0.00
   17   10    6      0.19      0.00
   17   10    5     -0.26      0.00
   17   10    4      0.61      0.00
   17   10    3     -0.38      0.00
   17   10    2     -0.14      0.00
   17   11    6     -0.04      0.00
   17   11    5     -0.31      0.00
   17   11    4      0.51      0.00
   17   11    3      0.60      0.00
   17   11    2      0.57      0.00
   17   11    1     -1.18      0.00
   17   12    6     -0.19      0.00
   17   12    5     -0.33      0.00
   17   12    4     -0.15      0.00
   17   12    3     -0.13      0.00
   17   12    2      0.10      0.00
   17   13    5      0.65      0.00
   17   13    4     -0.17      0.00
   17   13    3     -0.46      0.00
   17   14    4      0.75      0.00
   17   14    3      0.58      0.00
   17   14    2      0.06      0.00
   17   15    3      0.33      0.00
   17   15    2      0.87      0.00
  -17   16    1      1.26      0.00
   16    3   11     -0.23      0.00
   16    3   10     -0.43      0.00
   16    3    9      0.95      0.00
   16    3    8      0.62      0.00
   16    3    7      0.93      0.00
   16    3    6      1.44      0.00
   16    3    5     -0.15      0.00
   16    3    4      1.11      0.00
   16    3    3     -1.98      0.00
   16    2   11      1.44      0.00
   16    2   10      0.93      0.00
   16    2    9      0.96      0.00
   16    2    8      0.11      0.00
   16    2    7     -1.70      0.00
   16    2    6     -0.53      0.00
   16    2    5     -3.76      0.00
   16    2    3     -2.09      0.00
   16    1   11     -0.28      0.00
   16    1    9     -0.46      0.00
   16    1    8     -0.08      0.00
   16    1    7     -1.63      0.00
   16    1    6      2.58      0.00
   16    1    5      0.12      0.00
   16    1    4      3.29      0.00
   16    1    3      2.50      0.00
   16    0    8      1.30      0.00
   16    0    6      2.27      0.00
   16    0    4     -1.46      0.00
   16    1   10     -0.54      0.00
   16    2    4     -0.41      0.00
  -16    3    1      0.49      0.00
   16    4   11     -1.01      0.00
   16    4   10     -1.57      0.00
   16    4    9     -1.21      0.00
   16    4    8     -0.84      0.00
   16    4    7      0.27      0.00
   16    4    6      0.26      0.00
   16    4    5      0.26      0.00
   16    4    4      0.60      0.00
   16    4    3      0.66      0.00
   16    5   11      0.93      0.00
   16    5   10      1.37      0.00
   16    5    9      0.22      0.00
   16    5    8     -0.61      0.00
   16    5    7     -0.68      0.00
   16    5    6     -0.50      0.00
   16    5    5      0.34      0.00
   16    5    4     -0.86      0.00
   16    5    3     -0.19      0.00
   16    6   10     -0.02      0.00
   16    6    9      0.61      0.00
   16    6    8      1.15      0.00
   16    6    6      0.33      0.00
   16    6    5      0.57      0.00
   16    6    4      1.37      0.00
   16    6    3      1.03      0.00
   16    7    9      0.07      0.00
   16    7    8     -0.94      0.00
   16    7    7     -0.81      0.00
   16    7    5     -1.80      0.00
   16    7    4     -0.43      0.00
   16    7    3     -1.85      0.00
   16    8   10     -0.88      0.00
   16    8    9      1.37      0.00
   16    8    7      1.49      0.00
   16    8    6      0.34      0.00
   16    8    5      0.33      0.00
   16    8    4      0.11      0.00
   16    8    3     -1.99      0.00
   16    9    9     -0.07      0.00
   16    9    8     -1.67      0.00
   16    9    5      1.89      0.00
   16    9    4      0.23      0.00
   16    9    3      1.59      0.00
   16   10    9     -0.23      0.00
   16   10    8     -0.04      0.00
   16   10    7     -0.12      0.00
   16   10    5     -0.14      0.00
   16   10    4     -1.97      0.00
   16   10    3      1.15      0.00
   16   11    9     -0.65      0.00
   16   11    8      1.16      0.00
   16   11    7      1.04      0.00
   16   11    5      1.12      0.00
   16   11    3      0.37      0.00
   16   12    8      0.08      0.00
   16   12    7     -1.38      0.00
   16   12    6      0.27      0.00
   16   12    5     -0.29      0.00
   16   12    4      0.46      0.00
  -16   12    1     -2.27      0.00
  -16   12    2     -0.08      0.00
   16   13    7     -1.10      0.00
   16   13    6      0.34      0.00
   16   13    5     -1.65      0.00
   16   13    4      0.26      0.00
   16   13    3      0.50      0.00
   16   13    2      0.35      0.00
   16   14    7     -0.19      0.00
   16   14    6      0.68      0.00
   16   14    5     -0.93      0.00
   16   14    3      0.00      0.00
   16   17    4      0.16      0.00
   16   17    3     -0.94      0.00
   16   17    2      0.45      0.00
   15    5   11     -0.05      0.00
   15    5   10      0.29      0.00
   15    5    9     -0.41      0.00
   15    5    8      0.37      0.00
   15    5    6      0.31      0.00
   15    4   12      1.60      0.00
   15    4   11      0.10      0.00
   15    4   10      1.24      0.00
   15    4    9      0.07      0.00
   15    4    8      1.07      0.00
   15    4    7     -0.02      0.00
   15    4    6     -0.18      0.00
   15    4    5      0.51      0.00
   15    4    4     -1.36      0.00
   15    3   13     -0.81      0.00
   15    3   12      0.08      0.00
   15    3   11     -1.13      0.00
   15    3   10      0.28      0.00
   15    3    9     -1.08      0.00
   15    3    8     -0.56      0.00
   15    3    7     -0.60      0.00
   15    3    5      0.72      0.00
   15    3    3      2.42      0.00
   15    2   13      0.12      0.00
   15    2   12      0.05      0.00
   15    2   11     -0.75      0.00
   15    2   10     -0.71      0.00
   15    2    9     -0.68      0.00
   15    2    8     -0.17      0.00
   15    2    7      1.40      0.00
   15    2    6      0.15      0.00
   15    2    5      2.98      0.00
   15    2    4      0.06      0.00
   15    2    3      1.44      0.00
   15    1   13     -0.43      0.00
   15    1   12      0.00      0.00
   15    1   11      0.39      0.00
   15    1   10      0.87      0.00
   15    1    9      1.63      0.00
   15    1    8      0.32      0.00
   15    1    7      1.08      0.00
   15    1    6     -2.05      0.00
   15    1    5     -0.67      0.00
   15    1    4     -2.80      0.00
   15    1    3     -3.10      0.00
   15    0   12      0.87      0.00
   15    0   10     -0.87      0.00
   15    0    8     -1.87      0.00
   15    0    6     -1.00      0.00
   15    0    4      2.85      0.00
   15    3    6     -1.28      0.00
   15    3    4     -1.28      0.00
   15    5   12     -0.11      0.00
   15    5    5      0.35      0.00
   15    5    4      1.10      0.00
   15    6   11     -0.27      0.00
   15    6   10     -0.44      0.00
   15    6    9      0.30      0.00
   15    6    8      0.75      0.00
   15    6    7     -0.32      0.00
   15    6    6      0.31      0.00
   15    6    5     -1.28      0.00
   15    6    4     -0.99      0.00
   15    7   12      0.10      0.00
   15    7   11      0.29      0.00
   15    7   10     -0.09      0.00
   15    7    9     -0.13      0.00
   15    7    8     -0.81      0.00
   15    7    7      0.33      0.00
   15    7    6      0.60      0.00
   15    7    5      0.61      0.00
   15    7    4     -0.09      0.00
   15    8   12     -0.27      0.00
   15    8   11     -1.14      0.00
   15    8   10      0.18      0.00
   15    8    9     -0.23      0.00
   15    8    8     -0.44      0.00
   15    8    6     -0.89      0.00
   15    8    5      0.56      0.00
   15    8    4      0.39      0.00
   15    8    3      2.33      0.00
   15    9   11      0.76      0.00
   15    9   10      1.25      0.00
   15    9    9      0.04      0.00
   15    9    8      1.43      0.00
   15    9    7     -0.09      0.00
   15    9    5     -1.11      0.00
   15    9    4     -0.84      0.00
   15    9    1      1.79      0.00
   15   10   11     -0.22      0.00
   15   10   10     -1.25      0.00
   15   10    8      0.06      0.00
   15   10    7     -0.92      0.00
   15   10    6      2.24      0.00
   15   10    5     -0.39      0.00
   15   10    4      2.18      0.00
   15   11   11      1.05      0.00
   15   11   10     -0.80      0.00
   15   11    8     -1.57      0.00
   15   11    6     -0.53      0.00
   15   12   10      0.25      0.00
   15   12    9      1.67      0.00
   15   12    7      1.44      0.00
   15   12    6     -0.95      0.00
   15   12    5      0.03      0.00
   15   12    1     -1.38      0.00
   15   15    6      0.03      0.00
   15   15    5     -0.86      0.00
   15   15    2      0.28      0.00
   15   16    6      0.90      0.00
   15   16    5     -0.72      0.00
   15   16    1     -0.01      0.00
   15   17    7      0.37      0.00
   15   17    6      0.22      0.00
   15   17    5      0.31      0.00
   15   18    6      0.07      0.00
   15   18    5      0.41      0.00
   15   19    5     -0.48      0.00
   14    7    9     -0.49      0.00
   14    6   14     -0.67      0.00
   14    6   13     -1.02      0.00
   14    6   12     -0.52      0.00
   14    6   11     -0.52      0.00
   14    6   10     -0.52      0.00
   14    6    8     -0.97      0.00
   14    6    7      0.19      0.00
   14    5   14     -0.08      0.00
   14    5   13      0.36      0.00
   14    5   12     -0.30      0.00
   14    5   11      0.37      0.00
   14    5   10     -0.63      0.00
   14    5    9      0.51      0.00
   14    5    8      0.00      0.00
   14    5    7      0.98      0.00
   14    5    6      0.30      0.00
   14    5    5     -0.36      0.00
   14    4   14      0.17      0.00
   14    4   13      0.51      0.00
   14    4   11      1.01      0.00
   14    4   10     -0.79      0.00
   14    4    9      1.08      0.00
   14    4    8     -0.01      0.00
   14    4    7     -0.53      0.00
   14    4    6      0.12      0.00
   14    4    5     -1.08      0.00
   14    3   14     -0.19      0.00
   14    3   13      0.82      0.00
   14    3   11      1.69      0.00
   14    3   10     -0.19      0.00
   14    3    9      0.36      0.00
   14    3    8      0.33      0.00
   14    3    7     -0.43      0.00
   14    3    6      1.41      0.00
   14    3    5     -0.22      0.00
   14    3    4      1.39      0.00
   14    3    3     -1.49      0.00
   14    2   14     -0.54      0.00
   14    2   13      0.38      0.00
   14    2   12     -0.84      0.00
   14    2   11     -1.08      0.00
   14    2   10     -0.54      0.00
   14    2    9     -1.32      0.00
   14    2    8      0.42      0.00
   14    2    7     -1.13      0.00
   14    2    6     -0.14      0.00
   14    2    5     -1.95      0.00
   14    2    3     -0.86      0.00
   14    1   14     -1.21      0.00
   14    1   13     -0.48      0.00
   14    1   12      0.51      0.00
   14    1   11     -0.07      0.00
   14    1   10      1.46      0.00
   14    1    9     -0.62      0.00
   14    1    8      0.79      0.00
   14    1    7     -0.65      0.00
   14    1    6      1.02      0.00
   14    1    5      0.54      0.00
   14    1    3      2.48      0.00
   14    0   14      1.29      0.00
   14    0   12      0.70      0.00
   14    0   10      0.39      0.00
   14    0    8      1.09      0.00
   14    0    6      0.75      0.00
   14    3   12     -0.25      0.00
   14    4   12     -0.86      0.00
   14    5    4     -0.84      0.00
   14    6    9     -0.26      0.00
   14    6    5      1.20      0.00
   14    6    4      0.32      0.00
   14    7   13      0.49      0.00
   14    7   12      1.23      0.00
   14    7   11      0.33      0.00
   14    7   10     -0.02      0.00
   14    7    8     -0.34      0.00
   14    7    7     -1.00      0.00
   14    7    6     -1.10      0.00
   14    7    5     -0.80      0.00
   14    7    4     -0.47      0.00
   14    8   13     -0.73      0.00
   14    8   12     -0.37      0.00
   14    8   11      0.60      0.00
   14    8   10      0.70      0.00
   14    8    9      1.76      0.00
   14    8    8      2.37      0.00
   14    8    7      0.50      0.00
   14    8    6      2.17      0.00
   14    8    5     -0.14      0.00
   14    9   13      0.15      0.00
   14    9   12     -0.36      0.00
   14    9   10     -2.96      0.00
   14    9    9     -0.39      0.00
   14    9    8     -1.63      0.00
   14    9    7     -0.73      0.00
   14    9    6      0.71      0.00
   14    9    5      0.00      0.00
   14   10   13     -0.56      0.00
   14   10   12      0.75      0.00
   14   10   10     -0.33      0.00
   14   10    8     -2.48      0.00
   14   10    7     -0.23      0.00
   14   10    5     -0.85      0.00
   14   10    2      0.33      0.00
   14   13    6      2.02      0.00
   14   13    0     -2.55      0.00
   14   14   11      0.05      0.00
   14   14    9     -0.27      0.00
   14   14    8     -0.06      0.00
   14   14    7     -1.66      0.00
   14   14    6      1.27      0.00
   14   14    5     -2.71      0.00
   14   15   10     -0.36      0.00
   14   15    9      0.79      0.00
   14   15    8     -0.63      0.00
   14   15    7      0.14      0.00
   14   15    6     -0.12      0.00
   14   16   10     -0.20      0.00
   14   16    8     -0.77      0.00
   14   16    6     -0.22      0.00
   14   17    9      0.71      0.00
   14   17    8     -1.01      0.00
   14   17    7      0.86      0.00
   14   18    8     -0.69      0.00
   14   18    6      0.15      0.00
   14   19    7     -0.30      0.00
   14   19    6     -0.34      0.00
   14   20    6      0.48      0.00
   14   20    2      0.59      0.00
   14   21    5      0.79      0.00
   14   21    3      1.73      0.00
   14   22    3      1.05      0.00
   13    8   14      0.32      0.00
   13    8   13      0.21      0.00
   13    8   12     -0.19      0.00
   13    8   11     -0.30      0.00
   13    8   10     -1.66      0.00
   13    8    9     -2.48      0.00
   13    8    6     -0.53      0.00
   13    8    5      1.14      0.00
   13    7   15     -0.66      0.00
   13    7   14     -1.09      0.00
   13    7   13     -1.38      0.00
   13    7   12     -1.50      0.00
   13    7   11     -0.71      0.00
   13    7   10     -0.47      0.00
   13    7    9      0.93      0.00
   13    7    8      2.67      0.00
   13    6   15      0.82      0.00
   13    6   14      0.92      0.00
   13    6   13      1.52      0.00
   13    6   11      2.22      0.00
   13    6   10      2.04      0.00
   13    6    9      1.35      0.00
   13    6    8      1.35      0.00
   13    6    6     -1.08      0.00
   13    6    3     -0.06      0.00
   13    5   15      0.59      0.00
   13    5   14     -0.75      0.00
   13    5   13     -0.07      0.00
   13    5   12     -0.05      0.00
   13    5   11     -1.49      0.00
   13    5   10     -0.59      0.00
   13    5    9     -3.26      0.00
   13    5    8     -1.84      0.00
   13    5    7     -1.74      0.00
   13    5    6     -1.04      0.00
   13    4   15      0.58      0.00
   13    4   14     -0.28      0.00
   13    4   13     -1.66      0.00
   13    4   12      0.44      0.00
   13    4   11     -2.86      0.00
   13    4   10      0.94      0.00
   13    4    9     -0.96      0.00
   13    4    7      2.07      0.00
   13    4    6      0.19      0.00
   13    4    5      1.49      0.00
   13    3   15     -1.33      0.00
   13    3   14      1.10      0.00
   13    3   13     -1.36      0.00
   13    3   12      2.35      0.00
   13    3   11      0.77      0.00
   13    3   10      2.00      0.00
   13    3    9      1.91      0.00
   13    3    8      0.24      0.00
   13    3    6     -0.97      0.00
   13    3    4     -1.01      0.00
   13    2   15     -0.89      0.00
   13    2   13      0.33      0.00
   13    2   11      1.17      0.00
   13    2   10     -1.96      0.00
   13    2    9      0.82      0.00
   13    2    8     -1.76      0.00
   13    2    7     -0.01      0.00
   13    2    6      0.25      0.00
   13    2    5      0.92      0.00
   13    2    3      0.74      0.00
   13    1   15      0.29      0.00
   13    1   14     -0.43      0.00
   13    1   12     -2.45      0.00
   13    1   11     -0.13      0.00
   13    1   10     -2.35      0.00
   13    1    9     -0.59      0.00
   13    1    8     -0.77      0.00
   13    1    7     -0.30      0.00
   13    1    6     -0.47      0.00
   13    1    3     -2.75      0.00
   13    0   14     -2.71      0.00
   13    0   12     -0.30      0.00
   13    0    8      1.68      0.00
   13    0    6      0.18      0.00
   13    1   13      0.65      0.00
   13    2   14      2.33      0.00
   13    2   12     -0.18      0.00
   13    3    7      0.83      0.00
   13    3    3      1.81      0.00
   13    4    8      1.14      0.00
   13    4    0     -0.07      0.00
  -13    4    2      4.89      0.00
   13    5    4      0.30      0.00
   13    5    3      2.60      0.00
   13    6   12      1.30      0.00
   13    6    7     -1.08      0.00
   13    6    4     -1.42      0.00
   13    7    7      1.90      0.00
   13    7    6      2.55      0.00
   13    7    4      0.39      0.00
   13    8    8     -2.27      0.00
   13    8    7     -1.49      0.00
   13   12   13      0.58      0.00
   13   12   12     -0.23      0.00
   13   12   11      1.67      0.00
   13   12   10     -1.47      0.00
   13   12    9      1.01      0.00
   13   12    8     -1.61      0.00
   13   12    7     -1.32      0.00
   13   12    6     -0.51      0.00
   13   13   12      0.74      0.00
   13   13   11     -0.12      0.00
   13   13   10     -0.63      0.00
   13   13    9      2.10      0.00
   13   13    8     -1.45      0.00
   13   13    7      1.73      0.00
   13   13    4     -1.06      0.00
   13   14   12      1.46      0.00
   13   14   11     -1.32      0.00
   13   14   10      1.05      0.00
   13   14    9      0.29      0.00
   13   14    8     -0.28      0.00
   13   14    7      2.59      0.00
   13   15   12      0.46      0.00
   13   15   10      1.14      0.00
   13   15    9     -1.47      0.00
   13   15    8      0.07      0.00
   13   15    7     -0.41      0.00
   13   16   11     -0.14      0.00
   13   16   10      0.51      0.00
   13   16    9     -0.65      0.00
   13   16    8      1.79      0.00
   13   16    7     -0.57      0.00
   13   17   11      0.66      0.00
   13   17   10     -0.37      0.00
   13   17    9     -0.71      0.00
   13   17    8     -0.15      0.00
   13   17    7     -2.16      0.00
   13   17    0     -1.24      0.00
   13   18    9      0.81      0.00
   13   18    5     -1.24      0.00
  -13   18    2      0.05      0.00
   13   19    9      0.42      0.00
   13   19    7     -0.07      0.00
   13   19    4      0.28      0.00
   13   20    8     -0.19      0.00
   13   20    7     -0.86      0.00
   13   20    2     -0.69      0.00
   13   21    7      0.95      0.00
   13   21    1      0.54      0.00
  -13   21    2      0.12      0.00
   13   22    4      0.83      0.00
   12   10   15      1.09      0.00
   12   10   14      0.47      0.00
   12   10   13      1.31      0.00
   12   10   12     -0.04      0.00
   12   10   11      0.10      0.00
   12   10   10     -1.60      0.00
   12   10    7     -2.28      0.00
   12   10    6     -0.18      0.00
   12    9   15     -0.60      0.00
   12    9   14     -1.63      0.00
   12    9   13     -1.55      0.00
   12    9   12     -2.70      0.00
   12    9   11     -1.47      0.00
   12    9   10     -0.42      0.00
   12    9    9     -0.24      0.00
   12    9    5      1.84      0.00
   12    8   16     -1.14      0.00
   12    8   15     -0.77      0.00
   12    8   14     -0.11      0.00
   12    8   13      1.33      0.00
   12    8   12      1.61      0.00
   12    8   11      2.28      0.00
   12    8   10      3.78      0.00
   12    8    9      1.77      0.00
   12    8    8      2.52      0.00
   12    8    5     -2.64      0.00
   12    7   16      1.29      0.00
   12    7   15      1.78      0.00
   12    7   14      2.21      0.00
   12    7   13      0.86      0.00
   12    7   12      1.13      0.00
   12    7   11     -0.99      0.00
   12    7   10     -1.33      0.00
   12    7    9     -3.81      0.00
   12    7    8     -4.89      0.00
   12    7    7     -3.31      0.00
   12    7    4      1.14      0.00
   12    6   16     -0.28      0.00
   12    6   15     -2.10      0.00
[truncated: 2,174,181 more chars]
